# Supplementary material for: Confounder-aware foundation modeling for accurate phenotype profiling in cell imaging
Source: Npj Imaging. 2025 Oct 22;3:52. doi: 10.1038/s44303-025-00116-9 (PMC12546604; doi:10.1038/s44303-025-00116-9)
Supplement: Supplementary file 2 — ANOVA code [file 44303_2025_116_MOESM2_ESM.zip]

Archive with 5 entries (4 files):
- ANOVA code/
- ANOVA code/ANOVA_CFM_moa_map.py
- ANOVA code/ANOVA_CFM_moa_roc.py
- ANOVA code/ANOVA_CFM_target_map.py
- ANOVA code/ANOVA_CFM_target_roc.py
