# Supplementary material for: Confounder-aware foundation modeling for accurate phenotype profiling in cell imaging
Source: Npj Imaging. 2025 Oct 22;3:52. doi: 10.1038/s44303-025-00116-9 (PMC12546604; doi:10.1038/s44303-025-00116-9)
Supplement: Supplementary file 2 — ANOVA code [file 44303_2025_116_MOESM2_ESM.zip › ANOVA code/ANOVA_CFM_moa_roc.py]

import pandas as pd
import statsmodels.api as sa
from statsmodels.formula.api import ols
from statsmodels.stats.multicomp import pairwise_tukeyhsd

# Load the data
df = pd.read_csv("results_moa_biosimilarity_metrics.csv")

# Filter out 'Unseen' datasets for the first ANOVA
df_seen = df[~df['dataset'].str.contains('Unseen')].copy()
#df_seen.loc[:, 'dataset'] = df_seen['dataset'].str.replace(' - Batch Correction', '', regex=False)

# Define the datasets for the first ANOVA
datasets_seen = [
    "Real",
    "Real - Batch Correction",
    "Synthetic - C-aware - 5k",
    "Synthetic - C-aware - 50k",
    "Synthetic - non C-aware - 5k",
    "Synthetic - non C-aware - 50k",
]

# Filter the data for specified datasets in the first ANOVA
df_seen_filtered = df_seen[df_seen["dataset"].isin(datasets_seen)]


# ANOVA and Tukey's HSD for 'seen' datasets
print("ANOVA and Tukey's HSD for Seen Datasets:")
if not df_seen_filtered.empty:
    formula = "AUROC ~ C(dataset)"
    model = ols(formula, df_seen_filtered).fit()
    anova_table = sa.stats.anova_lm(model, typ=2)
    print("ANOVA Table:\n", anova_table)

    m_comp = pairwise_tukeyhsd(
        endog=df_seen_filtered["AUROC"], groups=df_seen_filtered["dataset"], alpha=0.05
    )
    print("\nTukey's HSD:\n", m_comp)
else:
    print("No data found for specified seen datasets")


# Filter for 'Unseen' datasets for the second ANOVA
df_unseen = df[df['dataset'].str.contains('Unseen')].copy()
#df_unseen.loc[:, 'dataset'] = df_unseen['dataset'].str.replace('Unseen - ', '', regex=False).str.replace(' - Batch Correction', '', regex=False)


# Define the datasets for the second ANOVA
datasets_unseen = [
    "Unseen - Real",
    "Unseen - Real - Batch Correction",
    "Unseen - Synthetic - C-aware - 5k",
    "Unseen - Synthetic - C-aware - 50k",
    "Unseen - Synthetic - non C-aware - 5k",
    "Unseen - Synthetic - non C-aware - 50k",
]


# Filter the data for specified datasets in the second ANOVA
df_unseen_filtered = df_unseen[df_unseen["dataset"].isin(datasets_unseen)]

# ANOVA and Tukey's HSD for 'unseen' datasets
print("\nANOVA and Tukey's HSD for Unseen Datasets:")
if not df_unseen_filtered.empty:
    formula = "AUROC ~ C(dataset)"
    model = ols(formula, df_unseen_filtered).fit()
    anova_table = sa.stats.anova_lm(model, typ=2)
    print("ANOVA Table:\n", anova_table)

    m_comp = pairwise_tukeyhsd(
        endog=df_unseen_filtered["AUROC"], groups=df_unseen_filtered["dataset"], alpha=0.05
    )
    print("\nTukey's HSD:\n", m_comp)
else:
    print("No data found for specified unseen datasets")
