# Supplementary material for: Confounder-aware foundation modeling for accurate phenotype profiling in cell imaging
Source: Npj Imaging. 2025 Oct 22;3:52. doi: 10.1038/s44303-025-00116-9 (PMC12546604; doi:10.1038/s44303-025-00116-9)
Supplement: Supplementary file 3 — DMJUMP [file 44303_2025_116_MOESM3_ESM.zip]

Archive with 68 entries (43 files):
- DMJUMP/
- DMJUMP/.git/
- DMJUMP/.gitignore
- DMJUMP/.git/config
- DMJUMP/.git/description
- DMJUMP/.git/HEAD
- DMJUMP/.git/hooks/
- DMJUMP/.git/hooks/applypatch-msg.sample
- DMJUMP/.git/hooks/commit-msg.sample
- DMJUMP/.git/hooks/fsmonitor-watchman.sample
- DMJUMP/.git/hooks/post-update.sample
- DMJUMP/.git/hooks/pre-applypatch.sample
- DMJUMP/.git/hooks/pre-commit.sample
- DMJUMP/.git/hooks/pre-push.sample
- DMJUMP/.git/hooks/pre-rebase.sample
- DMJUMP/.git/hooks/pre-receive.sample
- DMJUMP/.git/hooks/prepare-commit-msg.sample
- DMJUMP/.git/hooks/update.sample
- DMJUMP/.git/index
- DMJUMP/.git/info/
- DMJUMP/.git/info/exclude
- DMJUMP/.git/logs/
- DMJUMP/.git/logs/HEAD
- DMJUMP/.git/logs/refs/
- DMJUMP/.git/logs/refs/heads/
- DMJUMP/.git/logs/refs/heads/main_public
- DMJUMP/.git/logs/refs/remotes/
- DMJUMP/.git/logs/refs/remotes/origin/
- DMJUMP/.git/logs/refs/remotes/origin/HEAD
- DMJUMP/.git/objects/
- DMJUMP/.git/objects/info/
- DMJUMP/.git/objects/pack/
- DMJUMP/.git/objects/pack/pack-26b511f1150ec614667f1b120706a465dca4d62f.idx
- DMJUMP/.git/objects/pack/pack-26b511f1150ec614667f1b120706a465dca4d62f.pack
- DMJUMP/.git/packed-refs
- DMJUMP/.git/refs/
- DMJUMP/.git/refs/heads/
- DMJUMP/.git/refs/heads/main_public
- DMJUMP/.git/refs/remotes/
- DMJUMP/.git/refs/remotes/origin/
- DMJUMP/.git/refs/remotes/origin/HEAD
- DMJUMP/.git/refs/tags/
- DMJUMP/.pre-commit-config.yaml
- DMJUMP/pyproject.toml
- DMJUMP/README.md
- DMJUMP/requirements-dev.txt
- DMJUMP/requirements.txt
- DMJUMP/run_inference.sh
- DMJUMP/src/
- DMJUMP/src/dmjump/
- DMJUMP/src/dmjump/configs/
- DMJUMP/src/dmjump/configs/ldm_001.yaml
- DMJUMP/src/dmjump/custom_models/
- DMJUMP/src/dmjump/custom_models/unet_with_embedding.py
- DMJUMP/src/dmjump/image_generation/
- DMJUMP/src/dmjump/image_generation/sample_images_ldm_cond_t5_uniform_sampling.py
- DMJUMP/src/dmjump/profilling/
- DMJUMP/src/dmjump/profilling/docker/
- DMJUMP/src/dmjump/profilling/docker/create_image_cellprofiler.sh
- DMJUMP/src/dmjump/profilling/docker/Dockerfile_cellprofiler
- DMJUMP/src/dmjump/profilling/pipeline_paper_version_reduced.cppipe
- DMJUMP/src/dmjump/profilling/run_cellprofiler_pipeline_dir.py
- DMJUMP/src/dmjump/profilling/run_cellprofiller_docker.sh
- DMJUMP/src/dmjump/subprofile_analysis/
- DMJUMP/src/dmjump/subprofile_analysis/centroid_classification.py
- DMJUMP/src/dmjump/subprofile_analysis/multilabel_metrics.py
- DMJUMP/src/dmjump/subprofile_analysis/read_profiles.py
- DMJUMP/src/dmjump/subprofile_analysis/run_biosimilarity_from_profiles.py
