# Supplementary material for: Confounder-aware foundation modeling for accurate phenotype profiling in cell imaging
Source: Npj Imaging. 2025 Oct 22;3:52. doi: 10.1038/s44303-025-00116-9 (PMC12546604; doi:10.1038/s44303-025-00116-9)
Supplement: Supplementary file 3 — DMJUMP [file 44303_2025_116_MOESM3_ESM.zip › DMJUMP/pyproject.toml]

[project]
name = "dmjump"
version = "0.0.0"
authors = [
  {name = "Argyrios Christodoulidis"},
  {name = "Giorgos Papanastasiou"},
  {name = "Jake Kasper"},
  {name = "Pedro Sanchez"},
  {name = "Walter Hugo Lopez Pinaya"},
]

classifiers = [
  "Programming Language :: Python :: 3",
]

readme = "README.md"
requires-python = ">=3.10"
dependencies = [
    "Pillow==10.2.0",
    "SmilesPE==0.0.3",
    "bitsandbytes==0.43.0",
    "boto3==1.34.59",
    "diffusers==0.26.3",
    "fire==0.5.0",
    "lpips==0.1.4",
    "matplotlib==3.8.3",
    "monai-generative==0.2.3",
    "monai==1.3.0",
    "omegaconf==2.3.0",
    "pandas==2.2.1",
    "pynvml==11.5.0",
    "tensorboard==2.16.2",
    "torch>=2.2.1",
    "torchvision>=0.17.1",
    "tqdm==4.66.2",
    "transformers==4.39.3",
    "rdkit==2024.03.1",
]

[project.optional-dependencies]
dev = [
    "pre-commit>=2.21, <4.0",
    "ruff==0.3.2",
    "pip-tools~=7.3.0"
]

[tool.ruff]
exclude = [
    ".fleet",
    ".git",
    ".hg",
    ".idea",
    ".ipynb_checkpoints",
    ".pytest_cache",
    ".pytype",
    ".ruff_cache",
    ".svn",
    ".tox",
    ".venv",
    ".vscode",
    "__pycache__",
    "__pypackages__",
    "_build",
    "buck-out",
    "build",
    "dist",
    "node_modules",
    "site-packages",
    "venv",
]
line-length = 120

lint.select = ["E", "F", "I", "N", "W"]
lint.fixable = ["E", "F", "I", "N", "W"]

[tool.ruff.lint.per-file-ignores]
"__init__.py" = ["F401"]

[tool.ruff.lint.isort]
known-local-folder = ["dmjump"]
required-imports = ["from __future__ import annotations"]
