# Supplementary material for: Confounder-aware foundation modeling for accurate phenotype profiling in cell imaging
Source: Npj Imaging. 2025 Oct 22;3:52. doi: 10.1038/s44303-025-00116-9 (PMC12546604; doi:10.1038/s44303-025-00116-9)
Supplement: Supplementary file 3 — DMJUMP [file 44303_2025_116_MOESM3_ESM.zip › DMJUMP/README.md]

# Diffusion models on (JUMP)-Cell Painting data

This is the repository for developing a Diffusion Model (DM) on Cell Painting data (JUMP, A549 cells).

## Setup Development Environment
Follow the next instructions to setup your development environment.

0. In order to setup your development environment, you will need the following dependencies:
- [Python 3](https://www.python.org/downloads/)
- [AWS CLI](https://docs.aws.amazon.com/cli/latest/userguide/getting-started-install.html)

1. Clone the repository

```commandline
git clone https://github.com/CellPainting/DMJUMP.git
cd DMJUMP
```

2. Create a virtual enviroment (here, we will use [conda](https://docs.anaconda.com/free/miniconda/#quick-command-line-install)) and activate it.
```commandline
conda create -n dmjump python=3.10.12
conda activate dmjump
```

3. Install Python dependencies and pre-commit
```commandline
pip install -r requirements-dev.txt
pre-commit install
```

4. Download model weights from S3
```commandline
aws s3 cp s3://dmjump-sinkove-pfizer-results/weights/model_weights.pth src/dmjump/custom_models/model_weights/unet_embedding_weights.pth 
```

## Download Dataset
A. The initial part of the code, contains:
1. [download_cell_images.py](src/dmjump/scripts/data/download_cell_images.py) (downloads images under predefined folders from JUMP **)
2. [sort.sh](src/dmjump/scripts/data/sort.sh) (sorts across rows and columns)
3. [filter.py](src/dmjump/scripts/data/filter.py) (filters out black images after point 2).

** Predefined folders are only for cells A549, to reduce as much data heterogeneity that may arise from using multiple cell types.

B. Then, the code contains the csv file in which we include processed information for these data:
1.  Smiles (1D chemical structure that will be used for conditioning).
2.  Similarity metric (statistical measure based on how similar or dissimilar compounds are in terms of their protein "targets": 0 are most dissimilar and 1 are most similar).
3. The csv file also contains processed information about where each smile (DM condition) is placed in the plate. This is useful as we want to concatenate and do cross-attention between the 5-channel image tensor (row/ column) and the correct compound smile (row/ column) that will be used as condition, during training/ testing.
