# Supplementary material for: Confounder-aware foundation modeling for accurate phenotype profiling in cell imaging
Source: Npj Imaging. 2025 Oct 22;3:52. doi: 10.1038/s44303-025-00116-9 (PMC12546604; doi:10.1038/s44303-025-00116-9)
Supplement: Supplementary file 3 — DMJUMP [file 44303_2025_116_MOESM3_ESM.zip › DMJUMP/requirements.txt]

# This file was autogenerated by uv via the following command:
#    uv pip compile --no-annotate --no-strip-extras --no-emit-index-url -o requirements.txt --resolver backtracking pyproject.toml
absl-py==2.1.0
antlr4-python3-runtime==4.9.3
bitsandbytes==0.43.0
boto3==1.34.59
botocore==1.34.59
certifi==2024.2.2
charset-normalizer==3.3.2
contourpy==1.2.0
cycler==0.12.1
diffusers==0.26.3
fastprogress==1.0.3
filelock==3.13.1
fire==0.5.0
fonttools==4.50.0
fsspec==2024.2.0
gensim==4.3.2
grpcio==1.62.1
huggingface-hub==0.21.4
idna==3.6
importlib-metadata==7.0.2
jinja2==3.1.3
jmespath==1.0.1
kiwisolver==1.4.5
lpips==0.1.4
markdown==3.6
markupsafe==2.1.5
matplotlib==3.8.3
monai==1.3.0
monai-generative==0.2.3
mpmath==1.3.0
networkx==3.2.1
numpy==1.26.4
nvidia-cublas-cu12==12.1.3.1
nvidia-cuda-cupti-cu12==12.1.105
nvidia-cuda-nvrtc-cu12==12.1.105
nvidia-cuda-runtime-cu12==12.1.105
nvidia-cudnn-cu12==8.9.2.26
nvidia-cufft-cu12==11.0.2.54
nvidia-curand-cu12==10.3.2.106
nvidia-cusolver-cu12==11.4.5.107
nvidia-cusparse-cu12==12.1.0.106
nvidia-nccl-cu12==2.19.3
nvidia-nvjitlink-cu12==12.4.99
nvidia-nvtx-cu12==12.1.105
omegaconf==2.3.0
packaging==23.2
pandas==2.2.1
pillow==10.2.0
protobuf==4.25.3
pynvml==11.5.0
pyparsing==3.1.2
python-dateutil==2.9.0.post0
pytz==2024.1
pyyaml==6.0.1
rdkit==2024.3.1
regex==2023.12.25
requests==2.31.0
s3transfer==0.10.0
safetensors==0.4.2
scipy==1.12.0
setuptools==69.2.0
six==1.16.0
smart-open==7.0.4
smilespe==0.0.3
sympy==1.12
tensorboard==2.16.2
tensorboard-data-server==0.7.2
termcolor==2.4.0
tokenizers==0.15.2
torch==2.2.1
torchvision==0.17.1
tqdm==4.66.2
transformers==4.39.3
triton==2.2.0
typing-extensions==4.10.0
tzdata==2024.1
urllib3==2.0.7
werkzeug==3.0.1
wrapt==1.16.0
zipp==3.17.0
