# Supplementary material for: Confounder-aware foundation modeling for accurate phenotype profiling in cell imaging
Source: Npj Imaging. 2025 Oct 22;3:52. doi: 10.1038/s44303-025-00116-9 (PMC12546604; doi:10.1038/s44303-025-00116-9)
Supplement: Supplementary file 3 — DMJUMP [file 44303_2025_116_MOESM3_ESM.zip › DMJUMP/run_inference.sh]

export PYTHONPATH="$PYTHONPATH:/home/ec2-user/sinkove/DMJUMP/src"

# Define variables for paths
RESULTS_DIR="/home/ec2-user/sinkove/DMJUMP/results/test"
BASE_DIR="/home/ec2-user/sinkove/DMJUMP"

# Generate Synthetic Images, 
# For original setup, change latent_size to 48 and num_inference_steps to 250
python $BASE_DIR/src/dmjump/image_generation/sample_images_ldm_cond_t5_uniform_sampling.py \
    --output_dir $RESULTS_DIR \
    --smiles_csv_path $BASE_DIR/src/dmjump/data/jump_metadata/eval_compounds_list.csv \
    --diffusion_model_path $BASE_DIR/src/dmjump/custom_models/model_weights/unet_embedding_weights.pth \
    --diffusion_config_path $BASE_DIR/src/dmjump/configs/ldm_001.yaml \
    --unique_wells_path $BASE_DIR/src/dmjump/data/jump_metadata/unique_wells.csv \
    --num_inference_steps 2 \
    --guidance_scale 7.0 \
    --latent_size 16 \
    --batch_size 128 \
    --fixed_noise True \
    --nb_samples_loops 1 \

# Runs CellProfiler, requires docker
sudo docker run --rm \
  --entrypoint python \
  -v $BASE_DIR/src/dmjump/profilling:/input/DMJUMP \
  -v $RESULTS_DIR:/input/samples \
  aicregistry:5000/ec2-user:cellprofiler \
  /input/DMJUMP/run_cellprofiler_pipeline_dir.py

# Run subprofile analysis
python $BASE_DIR/src/dmjump/subprofile_analysis/run_biosimilarity_from_profiles.py \
    --path_centroids $BASE_DIR/src/dmjump/data/jump_metadata/compounds_repurposing_centroids.csv \
    --dir_experiments $RESULTS_DIR \
    --task target 
