# Supplementary material for: Confounder-aware foundation modeling for accurate phenotype profiling in cell imaging
Source: Npj Imaging. 2025 Oct 22;3:52. doi: 10.1038/s44303-025-00116-9 (PMC12546604; doi:10.1038/s44303-025-00116-9)
Supplement: Supplementary file 3 — DMJUMP [file 44303_2025_116_MOESM3_ESM.zip › DMJUMP/src/dmjump/configs/ldm_001.yaml]

ldm:
  base_lr: 0.000025
  params:
    spatial_dims: 2
    in_channels: 8
    out_channels: 8
    num_res_blocks: 2
    num_channels: [256, 512, 768]
    attention_levels: [False, True, True]
    num_head_channels: [0, 512, 768]
    with_conditioning: True
    cross_attention_dim: 512
  scheduler:
    schedule: "scaled_linear_beta"
    num_train_timesteps: 1000
    beta_start: 0.0015
    beta_end: 0.0205
    prediction_type: "v_prediction"
