# Supplementary material for: Confounder-aware foundation modeling for accurate phenotype profiling in cell imaging
Source: Npj Imaging. 2025 Oct 22;3:52. doi: 10.1038/s44303-025-00116-9 (PMC12546604; doi:10.1038/s44303-025-00116-9)
Supplement: Supplementary file 3 — DMJUMP [file 44303_2025_116_MOESM3_ESM.zip › DMJUMP/src/dmjump/custom_models/unet_with_embedding.py]

from generative.networks.nets import DiffusionModelUNet
from torch import nn
import torch

class UNetEmbedding(nn.Module):
    def __init__(self, config, n_batches: int, n_wells: int):
        super().__init__()
        self.unet = DiffusionModelUNet(**config["ldm"].get("params", dict()))
        # image_real_batch_idx : 1000 , image_well_idx : 1600, image_fov: 10
        self.image_real_batch_idx = torch.nn.Embedding(
            num_embeddings=1000, embedding_dim=config["ldm"]["params"]["cross_attention_dim"]
        )
        self.image_well_idx = torch.nn.Embedding(
            num_embeddings=1600, embedding_dim=config["ldm"]["params"]["cross_attention_dim"]
        )
        self.image_fov = torch.nn.Embedding(
            num_embeddings=10, embedding_dim=config["ldm"]["params"]["cross_attention_dim"]
        )
        
    def forward(
        self,
        x: torch.Tensor,
        timesteps: torch.Tensor,
        image_real_batch_idx_in,
        image_well_idx_in,
        image_fov_in,
        context: torch.Tensor | None = None,
    ) -> torch.Tensor:
        image_real_batch_idx_in = self.image_real_batch_idx(image_real_batch_idx_in)
        image_well_idx_in = self.image_well_idx(image_well_idx_in)
        image_fov_in = self.image_fov(image_fov_in)

        cond_biases_embeds = torch.stack(tensors=[image_real_batch_idx_in, image_well_idx_in, image_fov_in], dim=1)
        context_cross_attention = torch.cat([cond_biases_embeds, context], dim=1)
        prediction = self.unet(x=x, timesteps=timesteps, context=context_cross_attention)
        return prediction
