# Supplementary material for: Confounder-aware foundation modeling for accurate phenotype profiling in cell imaging
Source: Npj Imaging. 2025 Oct 22;3:52. doi: 10.1038/s44303-025-00116-9 (PMC12546604; doi:10.1038/s44303-025-00116-9)
Supplement: Supplementary file 3 — DMJUMP [file 44303_2025_116_MOESM3_ESM.zip › DMJUMP/src/dmjump/image_generation/sample_images_ldm_cond_t5_uniform_sampling.py]

from __future__ import annotations

from pathlib import Path
import json
import fire
import numpy as np
import pandas as pd
import torch
from diffusers import AutoencoderKL
from dmjump.custom_models.unet_with_embedding import UNetEmbedding
from generative.networks.schedulers import DDIMScheduler
from monai.config import print_config
from omegaconf import OmegaConf
from PIL import Image
from tqdm import tqdm
from transformers import AutoTokenizer, T5ForConditionalGeneration
from monai.data import Dataset

def sample_images(
    output_dir: str,
    smiles_csv_path: str,
    diffusion_model_path: str,
    diffusion_config_path: str,
    unique_wells_path: str,
    num_inference_steps: int = 200,
    guidance_scale: float = 5.0,
    latent_size: int = 48,
    nb_samples_loops: int = 100,
    batch_size: int = 64,
    fixed_noise: bool = False,
) -> None:
    """Sample images using latent diffusion models.

    Args:
        output_dir (str): Path to save generated samples
        smiles_csv_path (str): Path to to csv with Metadata_InChI codes used during training.
        diffusion_model_path (str): Path to trained diffusion model.
        diffusion_config_path (str): Path to configuration file used in the diffusion training.
        num_inference_steps (int): Number of inference steps in the denoising process.
        guidance_scale (float): Scale factor for the classifier free guidance
    """
    print_config()

    output_dir = Path(output_dir)
    output_dir.mkdir(exist_ok=True, parents=True)

    device = torch.device("cuda")
    
    print("Loading autoencoderkl from stabilityai/stable-diffusion-xl-base-1.0")
    autoencoderkl = AutoencoderKL.from_pretrained("stabilityai/stable-diffusion-xl-base-1.0", subfolder="vae")
    autoencoderkl.eval()
    autoencoderkl.to(device)

    diffusion_config = OmegaConf.load(diffusion_config_path)
    diffusion = UNetEmbedding(diffusion_config)
    # Load the state_dict with map_location as 'cpu'
    state_dict = torch.load(diffusion_model_path, map_location="cpu")
    # Adjust the keys in the state_dict
    new_state_dict = {key.replace('module.', ''): value for key, value in state_dict.items()}
    # Load the adjusted state_dict into your model
    diffusion.load_state_dict(new_state_dict)
    diffusion.to(device)
    diffusion.eval()

    tokenizer = AutoTokenizer.from_pretrained("laituan245/molt5-small", model_max_length=512)

    conditioning_encoder = T5ForConditionalGeneration.from_pretrained("laituan245/molt5-small")
    conditioning_encoder.to(device)
    conditioning_encoder.eval()

    scheduler = DDIMScheduler(
        num_train_timesteps=diffusion_config["ldm"]["scheduler"]["num_train_timesteps"],
        beta_start=diffusion_config["ldm"]["scheduler"]["beta_start"],
        beta_end=diffusion_config["ldm"]["scheduler"]["beta_end"],
        schedule=diffusion_config["ldm"]["scheduler"]["schedule"],
        prediction_type=diffusion_config["ldm"]["scheduler"]["prediction_type"],
        clip_sample=False,
    )
    scheduler.set_timesteps(num_inference_steps)

    inchi_df = pd.read_csv(smiles_csv_path)
    # fix errors with type conversion
    inchi_df = inchi_df.applymap(lambda x: x if isinstance(x, str) else str(x))
    inchi_df = inchi_df.apply(lambda x: pd.to_numeric(x, errors='ignore'))
    #inchi_df = inchi_df#.iloc[:nb_samples]#.sample(nb_samples)
    # inchi2smiles = InChIToSMILES()
    # duplicate the first row in inchi_df adding the value "CS(C)=O" for the smiles column
    dmso_row = inchi_df.iloc[0].to_frame().T
    dmso_row["smiles"] = "CS(C)=O"
    inchi_df = pd.concat([dmso_row, inchi_df], ignore_index=True)
    # Add the batch_idx, well_idx and fov_idx to the inchi_df
    inchi_df["Inference_Fov"] = 1
    
    unique_wells = pd.read_csv(unique_wells_path)['Metadata_Well_Idx'].tolist()
    unique_batches = [0, 1, 2, 3, 4, 7, 10, 12, 13, 14, 15, 16, 17, 18, 19, 20, 21, 22, 23, 24, 25, 26, 27, 28, 69, 70, 71, 72, 73, 74, 75, 76, 77, 78, 79, 80, 81, 82, 83, 84, 85, 86, 87, 88, 89, 90, 91, 92]
    i = 0
    for seed in range(nb_samples_loops):
        # Uniform sampling
        fixed_noise_seed = torch.randn((1, diffusion_config["ldm"]["params"]["in_channels"], latent_size, latent_size)).to(device)
        # choose one batch_idx from all_batch_idx randomly
        inchi_df["Inference_Batch_Idx"] = np.random.choice(unique_batches) # Create a dataloader with the inchi_df for inference in batches
        inchi_df["Inference_Well_Idx"] = np.random.choice(unique_wells) # Create a dataloader with the inchi_df for inference in batches
        inchi_dataset = Dataset(data=inchi_df.to_dict(orient="records"))
        dataloader = torch.utils.data.DataLoader(inchi_dataset, batch_size=batch_size, shuffle=False)
        for row in dataloader:
            # Use fixed values or row values as needed
            image_real_batch_idx_in = row["Inference_Batch_Idx"].to(device)
            image_well_idx_in = row["Inference_Well_Idx"].to(device)
            image_fov_in = row["Inference_Fov"].to(device)
            smiles_sample = row["smiles"]
            tokenized_conditioning = tokenizer(
                smiles_sample, return_tensors="pt", padding="max_length", truncation=True, max_length=77
            )["input_ids"]
            condition_batch_size = tokenized_conditioning.shape[0]
            tokenized_unconditioning = torch.cat((1 * torch.ones(condition_batch_size, 1), 0 * torch.ones(condition_batch_size, 76)), 1).long()

            conditioning_embeds = conditioning_encoder.encoder(input_ids=tokenized_conditioning.to(device))
            unconditioning_embeds = conditioning_encoder.encoder(tokenized_unconditioning.to(device))

            if fixed_noise:
                noise = torch.cat([fixed_noise_seed] * condition_batch_size, dim=0)
            else:
                noise = torch.randn((condition_batch_size, diffusion_config["ldm"]["params"]["in_channels"], latent_size, latent_size)).to(device)

            model_inputs = {
                "image_real_batch_idx_in": image_real_batch_idx_in,
                "image_well_idx_in": image_well_idx_in,
                "image_fov_in": image_fov_in,
                "smiles": smiles_sample,
            }
            print(f"Sampling {model_inputs}")
            with torch.inference_mode():
                for t in tqdm(scheduler.timesteps):
                    noise_input = torch.cat([noise] * 2)

                    model_output = diffusion(
                        noise_input,
                        timesteps=torch.Tensor((t,)).to(noise.device).long(),
                            image_real_batch_idx_in=torch.cat([image_real_batch_idx_in, image_real_batch_idx_in], 0),
                            image_well_idx_in=torch.cat([image_well_idx_in, image_well_idx_in], 0),
                            image_fov_in=torch.cat([image_fov_in, image_fov_in], 0),
                            context=torch.cat(
                                [unconditioning_embeds.last_hidden_state, conditioning_embeds.last_hidden_state], 0
                            ),
                    )
                    noise_pred_uncond, noise_pred_text = model_output.chunk(2)
                    noise_pred = noise_pred_uncond + guidance_scale * (noise_pred_text - noise_pred_uncond)

                    noise, _ = scheduler.step(noise_pred, t, noise)
                sample = decode_noise_in_smaller_batches(autoencoderkl, noise)
                del model_output, noise_pred_uncond, noise_pred_text, noise_pred
                torch.cuda.empty_cache()
                
            sample = np.clip(sample.cpu().numpy(), -1, 1)
            sample = (sample + 1.0) / 2.0
            sample = (sample * 65535).astype(np.uint16)
            row.update(model_inputs)
            rows = dict_of_lists_to_list_of_dicts(row)

            for row_idx, row_image in enumerate(rows):
                for channel in range(0, 5):
                    sample_image = Image.fromarray(sample[row_idx, channel], mode="I;16")
                    sample_image.save(output_dir / f"sample_seed{i}_ch{channel+1}.tiff")
                # save model_inputs as json
                for key in row_image:
                    if isinstance(row_image[key], torch.Tensor):
                        row_image[key] = row_image[key].cpu().numpy().tolist()
                with open(output_dir / f"sample_meta_seed{i}.json", "w") as f:
                    json.dump(row_image, f)
                
                i += 1

def decode_noise_in_smaller_batches(autoencoderkl, noise):
    decoder_batch_size = 16
    if noise.shape[0] > decoder_batch_size:
        num_batches = noise.shape[0] // decoder_batch_size
        remaining_samples = noise.shape[0] % decoder_batch_size
        samples = []
        for i in tqdm(range(num_batches)):
            start = i * decoder_batch_size
            end = start + decoder_batch_size
            batch_noise = noise[start:end]
            sample = decode_noise(autoencoderkl, batch_noise)
            samples.append(sample)
        if remaining_samples > 0:
            remaining_noise = noise[-remaining_samples:]
            remaining_sample = decode_noise(autoencoderkl, remaining_noise)
            samples.append(remaining_sample)
        sample = torch.cat(samples, dim=0)
    else:
        sample = decode_noise(autoencoderkl, noise)
    return sample

def decode_noise(autoencoderkl, noise):
    sample_1 = autoencoderkl.decode(noise[:, :4] / autoencoderkl.config.scaling_factor)[0].cpu()
    sample_2 = autoencoderkl.decode(noise[:, 4:] / autoencoderkl.config.scaling_factor)[0].cpu()
    return torch.cat([sample_1, sample_2[:, 1:]], dim=1)

def dict_of_lists_to_list_of_dicts(dict_of_lists):
    len_of_firs_dict = len(dict_of_lists[list(dict_of_lists.keys())[0]])
    list_of_dicts = []
    for i in range(len_of_firs_dict):
        list_of_dicts.append({key: dict_of_lists[key][i] for key in dict_of_lists})
    return list_of_dicts

if __name__ == "__main__":
    fire.Fire(sample_images)
