# Supplementary material for: Confounder-aware foundation modeling for accurate phenotype profiling in cell imaging
Source: Npj Imaging. 2025 Oct 22;3:52. doi: 10.1038/s44303-025-00116-9 (PMC12546604; doi:10.1038/s44303-025-00116-9)
Supplement: Supplementary file 3 — DMJUMP [file 44303_2025_116_MOESM3_ESM.zip › DMJUMP/src/dmjump/profilling/docker/create_image_cellprofiler.sh]

#!/bin/bash
#
# A simple script to build the distributed Docker image.
#
# $ create_docker_image.sh
set -ex
TAG=cellprofiler

sudo docker build --network=host --tag "aicregistry:5000/${USER}:${TAG}" -f docker/Dockerfile_cellprofiler . \
  --build-arg USER_ID=$(id -u) \
  --build-arg GROUP_ID=$(id -g) \
  --build-arg USER=${USER}

sudo docker push "aicregistry:5000/${USER}:${TAG}"
