# Supplementary material for: Confounder-aware foundation modeling for accurate phenotype profiling in cell imaging
Source: Npj Imaging. 2025 Oct 22;3:52. doi: 10.1038/s44303-025-00116-9 (PMC12546604; doi:10.1038/s44303-025-00116-9)
Supplement: Supplementary file 3 — DMJUMP [file 44303_2025_116_MOESM3_ESM.zip › DMJUMP/src/dmjump/profilling/docker/Dockerfile_cellprofiler]

FROM cellprofiler/cellprofiler:4.2.6

ARG USER_ID
ARG GROUP_ID
ARG USER
RUN addgroup --gid $GROUP_ID $USER
RUN adduser --disabled-password --gecos '' --uid $USER_ID --gid $GROUP_ID $USER

RUN pip3 install pandas
