# Supplementary material for: Confounder-aware foundation modeling for accurate phenotype profiling in cell imaging
Source: Npj Imaging. 2025 Oct 22;3:52. doi: 10.1038/s44303-025-00116-9 (PMC12546604; doi:10.1038/s44303-025-00116-9)
Supplement: Supplementary file 3 — DMJUMP [file 44303_2025_116_MOESM3_ESM.zip › DMJUMP/src/dmjump/profilling/pipeline_paper_version_reduced.cppipe]

CellProfiler Pipeline: http://www.cellprofiler.org
Version:5
DateRevision:426
GitHash:
ModuleCount:18
HasImagePlaneDetails:False

Images:[module_num:1|svn_version:'Unknown'|variable_revision_number:2|show_window:False|notes:['To begin creating your project, use the Images module to compile a list of files and/or folders that you want to analyze. You can also specify a set of rules to include only the desired files in your selected folders.']|batch_state:array([], dtype=uint8)|enabled:True|wants_pause:False]
    :
    Filter images?:Images only
    Select the rule criteria:and (extension does isimage) (directory doesnot containregexp "[\\\\/]\\.")

Metadata:[module_num:2|svn_version:'Unknown'|variable_revision_number:6|show_window:False|notes:['The Metadata module optionally allows you to extract information describing your images (i.e, metadata) which will be stored along with your measurements. This information can be contained in the file name and/or location, or in an external file.']|batch_state:array([], dtype=uint8)|enabled:True|wants_pause:False]
    Extract metadata?:Yes
    Metadata data type:Text
    Metadata types:{}
    Extraction method count:1
    Metadata extraction method:Extract from file/folder names
    Metadata source:File name
    Regular expression to extract from file name:-ch(?P<ChannelNumber>[0-9])
    Regular expression to extract from folder name:(?P<Date>[0-9]{4}_[0-9]{2}_[0-9]{2})$
    Extract metadata from:All images
    Select the filtering criteria:and (file does contain "")
    Metadata file location:Elsewhere...|
    Match file and image metadata:[]
    Use case insensitive matching?:No
    Metadata file name:None
    Does cached metadata exist?:No

NamesAndTypes:[module_num:3|svn_version:'Unknown'|variable_revision_number:8|show_window:False|notes:['The NamesAndTypes module allows you to assign a meaningful name to each image by which other modules will refer to it.']|batch_state:array([], dtype=uint8)|enabled:True|wants_pause:False]
    Assign a name to:Images matching rules
    Select the image type:Grayscale image
    Name to assign these images:DNA
    Match metadata:[]
    Image set matching method:Order
    Set intensity range from:Image metadata
    Assignments count:5
    Single images count:0
    Maximum intensity:255.0
    Process as 3D?:No
    Relative pixel spacing in X:1.0
    Relative pixel spacing in Y:1.0
    Relative pixel spacing in Z:1.0
    Select the rule criteria:and (file does contain "ch1")
    Name to assign these images:Mito
    Name to assign these objects:Cell
    Select the image type:Grayscale image
    Set intensity range from:Image metadata
    Maximum intensity:255.0
    Select the rule criteria:and (file does contain "ch2")
    Name to assign these images:AGP
    Name to assign these objects:Nucleus
    Select the image type:Grayscale image
    Set intensity range from:Image metadata
    Maximum intensity:255.0
    Select the rule criteria:and (file does contain "ch3")
    Name to assign these images:RNA
    Name to assign these objects:Cytoplasm
    Select the image type:Grayscale image
    Set intensity range from:Image metadata
    Maximum intensity:255.0
    Select the rule criteria:and (file does contain "ch4")
    Name to assign these images:ER
    Name to assign these objects:Speckle
    Select the image type:Grayscale image
    Set intensity range from:Image metadata
    Maximum intensity:255.0
    Select the rule criteria:and (file does contain "ch5")
    Name to assign these images:DNA
    Name to assign these objects:Object1
    Select the image type:Grayscale image
    Set intensity range from:Image metadata
    Maximum intensity:255.0

Groups:[module_num:4|svn_version:'Unknown'|variable_revision_number:2|show_window:False|notes:['The Groups module optionally allows you to split your list of images into image subsets (groups) which will be processed independently of each other. Examples of groupings include screening batches, microtiter plates, time-lapse movies, etc.']|batch_state:array([], dtype=uint8)|enabled:True|wants_pause:False]
    Do you want to group your images?:No
    grouping metadata count:1
    Metadata category:None

CorrectIlluminationCalculate:[module_num:5|svn_version:'Unknown'|variable_revision_number:2|show_window:True|notes:[]|batch_state:array([], dtype=uint8)|enabled:True|wants_pause:False]
    Select the input image:DNA
    Name the output image:IllumBlue
    Select how the illumination function is calculated:Background
    Dilate objects in the final averaged image?:No
    Dilation radius:1
    Block size:30
    Rescale the illumination function?:No
    Calculate function for each image individually, or based on all images?:Each
    Smoothing method:Gaussian Filter
    Method to calculate smoothing filter size:Manually
    Approximate object diameter:10
    Smoothing filter size:50
    Retain the averaged image?:No
    Name the averaged image:IllumBlueAvg
    Retain the dilated image?:No
    Name the dilated image:IllumBlueDilated
    Automatically calculate spline parameters?:Yes
    Background mode:auto
    Number of spline points:5
    Background threshold:2.0
    Image resampling factor:2.0
    Maximum number of iterations:40
    Residual value for convergence:0.001

CorrectIlluminationApply:[module_num:6|svn_version:'Unknown'|variable_revision_number:5|show_window:True|notes:[]|batch_state:array([], dtype=uint8)|enabled:True|wants_pause:False]
    Select the input image:DNA
    Name the output image:CorrBlue
    Select the illumination function:IllumBlue
    Select how the illumination function is applied:Subtract
    Set output image values less than 0 equal to 0?:Yes
    Set output image values greater than 1 equal to 1?:Yes

IdentifyPrimaryObjects:[module_num:7|svn_version:'Unknown'|variable_revision_number:15|show_window:True|notes:[]|batch_state:array([], dtype=uint8)|enabled:True|wants_pause:False]
    Select the input image:CorrBlue
    Name the primary objects to be identified:NucleiIncludingEdges
    Typical diameter of objects, in pixel units (Min,Max):15,90
    Discard objects outside the diameter range?:Yes
    Discard objects touching the border of the image?:No
    Method to distinguish clumped objects:Shape
    Method to draw dividing lines between clumped objects:Intensity
    Size of smoothing filter:10
    Suppress local maxima that are closer than this minimum allowed distance:8.0
    Speed up by using lower-resolution image to find local maxima?:No
    Fill holes in identified objects?:After declumping only
    Automatically calculate size of smoothing filter for declumping?:No
    Automatically calculate minimum allowed distance between local maxima?:No
    Handling of objects if excessive number of objects identified:Continue
    Maximum number of objects:500
    Use advanced settings?:Yes
    Threshold setting version:12
    Threshold strategy:Global
    Thresholding method:Minimum Cross-Entropy
    Threshold smoothing scale:1
    Threshold correction factor:1.0
    Lower and upper bounds on threshold:0.005,1.0
    Manual threshold:0.0
    Select the measurement to threshold with:None
    Two-class or three-class thresholding?:Two classes
    Log transform before thresholding?:No
    Assign pixels in the middle intensity class to the foreground or the background?:Foreground
    Size of adaptive window:50
    Lower outlier fraction:0.05
    Upper outlier fraction:0.05
    Averaging method:Mean
    Variance method:Standard deviation
    # of deviations:2.0
    Thresholding method:Minimum Cross-Entropy

IdentifySecondaryObjects:[module_num:8|svn_version:'Unknown'|variable_revision_number:10|show_window:True|notes:[]|batch_state:array([], dtype=uint8)|enabled:True|wants_pause:False]
    Select the input objects:NucleiIncludingEdges
    Name the objects to be identified:CellsIncludingEdges
    Select the method to identify the secondary objects:Watershed - Image
    Select the input image:RNA
    Number of pixels by which to expand the primary objects:10
    Regularization factor:0.05
    Discard secondary objects touching the border of the image?:No
    Discard the associated primary objects?:No
    Name the new primary objects:FilteredNuclei
    Fill holes in identified objects?:Yes
    Threshold setting version:12
    Threshold strategy:Global
    Thresholding method:Otsu
    Threshold smoothing scale:0.0
    Threshold correction factor:0.7
    Lower and upper bounds on threshold:0.005,0.06
    Manual threshold:0.0
    Select the measurement to threshold with:None
    Two-class or three-class thresholding?:Three classes
    Log transform before thresholding?:Yes
    Assign pixels in the middle intensity class to the foreground or the background?:Foreground
    Size of adaptive window:50
    Lower outlier fraction:0.05
    Upper outlier fraction:0.05
    Averaging method:Mean
    Variance method:Standard deviation
    # of deviations:2.0
    Thresholding method:Minimum Cross-Entropy

FilterObjects:[module_num:9|svn_version:'Unknown'|variable_revision_number:10|show_window:True|notes:[]|batch_state:array([], dtype=uint8)|enabled:True|wants_pause:False]
    Select the objects to filter:NucleiIncludingEdges
    Name the output objects:Nuclei
    Select the filtering mode:Image or mask border
    Select the filtering method:Limits
    Select the objects that contain the filtered objects:None
    Select the location of the rules or classifier file:Elsewhere...|
    Rules or classifier file name:rules.txt
    Class number:1
    Measurement count:1
    Additional object count:1
    Assign overlapping child to:Both parents
    Keep removed objects as a separate set?:No
    Name the objects removed by the filter:RemovedObjects
    Select the measurement to filter by:AreaShape_Area
    Filter using a minimum measurement value?:Yes
    Minimum value:0.0
    Filter using a maximum measurement value?:Yes
    Maximum value:1.0
    Select additional object to relabel:CellsIncludingEdges
    Name the relabeled objects:Cells
    Allow fuzzy feature matching?:No

IdentifyTertiaryObjects:[module_num:10|svn_version:'Unknown'|variable_revision_number:3|show_window:True|notes:[]|batch_state:array([], dtype=uint8)|enabled:True|wants_pause:False]
    Select the larger identified objects:Cells
    Select the smaller identified objects:Nuclei
    Name the tertiary objects to be identified:Cytoplasm
    Shrink smaller object prior to subtraction?:Yes

MeasureObjectIntensity:[module_num:11|svn_version:'Unknown'|variable_revision_number:4|show_window:True|notes:[]|batch_state:array([], dtype=uint8)|enabled:True|wants_pause:False]
    Select images to measure:AGP, DNA, ER, Mito, RNA
    Select objects to measure:Cells, Cytoplasm, Nuclei

MeasureObjectNeighbors:[module_num:12|svn_version:'Unknown'|variable_revision_number:3|show_window:True|notes:[]|batch_state:array([], dtype=uint8)|enabled:True|wants_pause:False]
    Select objects to measure:Cells
    Select neighboring objects to measure:Cells
    Method to determine neighbors:Within a specified distance
    Neighbor distance:5
    Consider objects discarded for touching image border?:Yes
    Retain the image of objects colored by numbers of neighbors?:No
    Name the output image:ObjectNeighborCount
    Select colormap:Blues
    Retain the image of objects colored by percent of touching pixels?:No
    Name the output image:PercentTouching
    Select colormap:Oranges

MeasureObjectNeighbors:[module_num:13|svn_version:'Unknown'|variable_revision_number:3|show_window:True|notes:[]|batch_state:array([], dtype=uint8)|enabled:True|wants_pause:False]
    Select objects to measure:Nuclei
    Select neighboring objects to measure:Nuclei
    Method to determine neighbors:Within a specified distance
    Neighbor distance:1
    Consider objects discarded for touching image border?:Yes
    Retain the image of objects colored by numbers of neighbors?:No
    Name the output image:ObjectNeighborCount
    Select colormap:Blues
    Retain the image of objects colored by percent of touching pixels?:No
    Name the output image:PercentTouching
    Select colormap:Oranges

MeasureObjectNeighbors:[module_num:14|svn_version:'Unknown'|variable_revision_number:3|show_window:True|notes:[]|batch_state:array([], dtype=uint8)|enabled:True|wants_pause:False]
    Select objects to measure:Cells
    Select neighboring objects to measure:Cells
    Method to determine neighbors:Adjacent
    Neighbor distance:5
    Consider objects discarded for touching image border?:Yes
    Retain the image of objects colored by numbers of neighbors?:No
    Name the output image:ObjectNeighborCount
    Select colormap:Blues
    Retain the image of objects colored by percent of touching pixels?:No
    Name the output image:PercentTouching
    Select colormap:Oranges

MeasureObjectIntensityDistribution:[module_num:15|svn_version:'Unknown'|variable_revision_number:6|show_window:True|notes:[]|batch_state:array([], dtype=uint8)|enabled:True|wants_pause:False]
    Select images to measure:AGP, DNA, ER, Mito, RNA
    Hidden:3
    Hidden:1
    Hidden:0
    Calculate intensity Zernikes?:None
    Maximum zernike moment:9
    Select objects to measure:Nuclei
    Object to use as center?:These objects
    Select objects to use as centers:None
    Select objects to measure:Cytoplasm
    Object to use as center?:These objects
    Select objects to use as centers:None
    Select objects to measure:Cells
    Object to use as center?:These objects
    Select objects to use as centers:None
    Scale the bins?:Yes
    Number of bins:4
    Maximum radius:100

MeasureObjectSizeShape:[module_num:16|svn_version:'Unknown'|variable_revision_number:3|show_window:True|notes:[]|batch_state:array([], dtype=uint8)|enabled:True|wants_pause:False]
    Select object sets to measure:Cells, Cytoplasm, Nuclei
    Calculate the Zernike features?:Yes
    Calculate the advanced features?:No

MeasureTexture:[module_num:17|svn_version:'Unknown'|variable_revision_number:7|show_window:True|notes:[]|batch_state:array([], dtype=uint8)|enabled:True|wants_pause:False]
    Select images to measure:AGP, DNA, ER, Mito, RNA
    Select objects to measure:Cells, Cytoplasm, Nuclei
    Enter how many gray levels to measure the texture at:256
    Hidden:3
    Measure whole images or objects?:Both
    Texture scale to measure:3
    Texture scale to measure:5
    Texture scale to measure:10

ExportToSpreadsheet:[module_num:18|svn_version:'Unknown'|variable_revision_number:13|show_window:True|notes:[]|batch_state:array([], dtype=uint8)|enabled:True|wants_pause:False]
    Select the column delimiter:Comma (",")
    Add image metadata columns to your object data file?:Yes
    Add image file and folder names to your object data file?:Yes
    Select the measurements to export:No
    Calculate the per-image mean values for object measurements?:No
    Calculate the per-image median values for object measurements?:No
    Calculate the per-image standard deviation values for object measurements?:No
    Output file location:Default Output Folder|
    Create a GenePattern GCT file?:No
    Select source of sample row name:Metadata
    Select the image to use as the identifier:None
    Select the metadata to use as the identifier:None
    Export all measurement types?:Yes
    Press button to select measurements:
    Representation of Nan/Inf:NaN
    Add a prefix to file names?:Yes
    Filename prefix:MyExpt_
    Overwrite existing files without warning?:No
    Data to export:Do not use
    Combine these object measurements with those of the previous object?:No
    File name:DATA.csv
    Use the object name for the file name?:Yes
