# Supplementary material for: Confounder-aware foundation modeling for accurate phenotype profiling in cell imaging
Source: Npj Imaging. 2025 Oct 22;3:52. doi: 10.1038/s44303-025-00116-9 (PMC12546604; doi:10.1038/s44303-025-00116-9)
Supplement: Supplementary file 3 — DMJUMP [file 44303_2025_116_MOESM3_ESM.zip › DMJUMP/src/dmjump/profilling/run_cellprofiler_pipeline_dir.py]

from __future__ import annotations

from pathlib import Path

import cellprofiler_core.pipeline
import cellprofiler_core.preferences
import cellprofiler_core.utilities.java

import pandas as pd

cellprofiler_core.preferences.set_headless()
cellprofiler_core.utilities.java.start_java()

# this is the path to the directory containing the images defined in the Docker run script
data_dir = Path("/input/samples/")

# Assumer image names in the format sample_seedXXXX_chY.tiff
all_images = list(data_dir.glob('*.tiff'))
df = pd.DataFrame(all_images, columns=['path'])
df['seed'] = df['path'].apply(lambda x: x.stem.split('_')[1])
df['ch'] = df['path'].apply(lambda x: x.stem.split('_')[2])
df = df[~df['seed'].isin([x.parent.stem.split('_')[1] for x in data_dir.glob('*/*.csv')])]

print(f'There are {len(df)} samples to process')
# shuffle df
df = df.sample(frac=1)
# loop over images with the same seed
for seed in df['seed'].unique():
    df_seed = df[df['seed'] == seed]
    channels_paths = df_seed['path'].values
    sample_name = channels_paths[0].stem.split('_')[:2]
    # AttributeError: 'list' object has no attribute 'join'
    sample_name = sample_name[0] + '_' + sample_name[1]

    output_dir = data_dir / sample_name
    output_dir.mkdir(exist_ok=True)

    pipeline = cellprofiler_core.pipeline.Pipeline()

    print("Load pipeline")

    pipeline.load("/input/DMJUMP/pipeline_paper_version_reduced.cppipe")

    cellprofiler_core.preferences.set_default_output_directory(str(output_dir))

    files = [Path(file).as_uri() for file in channels_paths]
    print(files)
    pipeline.read_file_list(files)
    
    output_measurements = pipeline.run()

    print(f'Done for {sample_name}')

cellprofiler_core.utilities.java.stop_java()
