# Supplementary material for: Confounder-aware foundation modeling for accurate phenotype profiling in cell imaging
Source: Npj Imaging. 2025 Oct 22;3:52. doi: 10.1038/s44303-025-00116-9 (PMC12546604; doi:10.1038/s44303-025-00116-9)
Supplement: Supplementary file 3 — DMJUMP [file 44303_2025_116_MOESM3_ESM.zip › DMJUMP/src/dmjump/profilling/run_cellprofiller_docker.sh]

sudo docker run --rm \
  --entrypoint python \
  -v /home/ec2-user/sinkove/DMJUMP/src/dmjump/profilling:/input/DMJUMP \
  -v /home/ec2-user/sinkove/results/samples_compounds_moa_cfg7_centroidset_fixednoise_uncond_scaling:/input/samples \
  aicregistry:5000/ec2-user:cellprofiler \
  /input/DMJUMP/run_cellprofiler_pipeline_dir.py
