# Supplementary material for: Confounder-aware foundation modeling for accurate phenotype profiling in cell imaging
Source: Npj Imaging. 2025 Oct 22;3:52. doi: 10.1038/s44303-025-00116-9 (PMC12546604; doi:10.1038/s44303-025-00116-9)
Supplement: Supplementary file 3 — DMJUMP [file 44303_2025_116_MOESM3_ESM.zip › DMJUMP/src/dmjump/subprofile_analysis/centroid_classification.py]

import pandas as pd
from scipy.spatial import distance
from sklearn.preprocessing import MultiLabelBinarizer

def get_unique_targets_with_centroids(df_features, nb_target_per_centroid = 3, centroid_col='Metadata_is_centroid_target'):
    all_targets_train = df_features[df_features[centroid_col] == True]['Metadata_target'].str.split('|').explode().value_counts()
    targets_with_centroids = all_targets_train[all_targets_train > nb_target_per_centroid].index.tolist()
    return targets_with_centroids

def get_target_targets(df_features, unique_targets_with_centroids, centroid_col='Metadata_is_centroid_target'):
    mlb = MultiLabelBinarizer()
    mlb.fit([unique_targets_with_centroids])
    target_matrix = mlb.transform(df_features[df_features[centroid_col] == False]['Metadata_target'].str.split('|').to_list())
    return target_matrix

def get_target_centroids(df_features, unique_targets_with_centroids, centroid_col='Metadata_is_centroid_target'):
    centroids = {}
    for target in unique_targets_with_centroids:
        df_target = df_features[df_features[df_features[centroid_col] == True]['Metadata_target'].apply(lambda x: target in x).reindex(df_features.index, fill_value=False)]
        centroids[target] = df_target.filter(regex='Cells|Nuclei|Cytoplasm').median()
    df_centroids = pd.DataFrame(centroids).T
    return df_centroids

def get_similarity_matrix_targets(df_features, df_centroids, centroid_col='Metadata_is_centroid_target'):
    df_feature_cols_centroids = df_features[df_features[centroid_col] == False][df_centroids.columns]
    # compute similarity between the numerical_cols of each row where 'Metadata_is_centroid == False' and each of the centroids
    similarity_df = pd.DataFrame(index=df_features[df_features[centroid_col] == False].index, columns=df_centroids.index)
    for idx, row in df_feature_cols_centroids.iterrows():
        for target, centroid in df_centroids.iterrows():
            similarity_df.loc[idx, target] = 1 - distance.correlation(row, centroid)
    return similarity_df

def get_moa_targets(features_selected_no_dmso, centroid_col='Metadata_is_centroid'):
    # get binary multilabels for each MoA of the centroids
    unique_moas = features_selected_no_dmso[features_selected_no_dmso[centroid_col] == True]['Metadata_moa'].unique()
    # Create binary multi-label matrix for each unique moa
    mlb = MultiLabelBinarizer()
    mlb.fit([unique_moas])
    target_matrix = mlb.transform(features_selected_no_dmso[features_selected_no_dmso[centroid_col] == False]['Metadata_moa'].str.split('|').to_list())
    return target_matrix

def get_moa_biosimilarity(features_selected_no_dmso, centroid_col='Metadata_is_centroid'):
    numerical_cols = [col for col in features_selected_no_dmso.columns if 'Metadata' not in col]
    # get the centroid of each MoA by taking the median of non Metadata cols in features_selected_no_dmso
    centroids_groupby = features_selected_no_dmso[features_selected_no_dmso[centroid_col] == True].groupby('Metadata_moa')[numerical_cols]
    centroids = centroids_groupby.median()
    
    # compute distance.cosine between the numerical_cols of each row where 'Metadata_is_centroid == False' and each of the centroids
    similarity_df = pd.DataFrame(index=features_selected_no_dmso[features_selected_no_dmso[centroid_col] == False].index, columns=centroids.index)
    for idx, row in features_selected_no_dmso[features_selected_no_dmso[centroid_col] == False].iterrows():
        for moa, centroid in centroids.iterrows():
            similarity_df.loc[idx, moa] = 1 - distance.correlation(row[numerical_cols], centroid) # correlation, cosine, euclidean
    return similarity_df
