# Supplementary material for: Confounder-aware foundation modeling for accurate phenotype profiling in cell imaging
Source: Npj Imaging. 2025 Oct 22;3:52. doi: 10.1038/s44303-025-00116-9 (PMC12546604; doi:10.1038/s44303-025-00116-9)
Supplement: Supplementary file 3 — DMJUMP [file 44303_2025_116_MOESM3_ESM.zip › DMJUMP/src/dmjump/subprofile_analysis/multilabel_metrics.py]

import sklearn
import sklearn.metrics

def get_multilabel_metrics(y_true, y_score):
    # sample_weight = y_true.sum(0) / y_true.sum()
    # drop cols where y_true.sum(0) is 0
    metrics = {}
    try:
        metrics['roc_per_sample'] = [sklearn.metrics.average_precision_score(y_true[[i]], y_score[[i]]) for i in range(len(y_true))]
        metrics['lr_per_sample'] = [sklearn.metrics.label_ranking_loss(y_true[[i]], y_score[[i]]) for i in range(len(y_true))]
        metrics['ap_per_moa'] = list(sklearn.metrics.average_precision_score(y_true, y_score, average=None))
    except:
        pass
    # keep only cols where there is at least one positive sample of target
    idx_to_keep = y_true.sum(0) > 0
    y_score = y_score[:, idx_to_keep]
    y_true = y_true[:, idx_to_keep]
    metrics['ap_weighted'] = sklearn.metrics.average_precision_score(y_true, y_score, average='weighted')
    metrics['ap_macro'] = sklearn.metrics.average_precision_score(y_true, y_score, average='macro')
    metrics['ap_micro'] = sklearn.metrics.average_precision_score(y_true, y_score, average='micro')
    metrics['ce'] = sklearn.metrics.coverage_error(y_true, y_score)
    metrics['lrap'] = sklearn.metrics.label_ranking_average_precision_score(y_true, y_score)
    metrics['rl'] = sklearn.metrics.label_ranking_loss(y_true, y_score)
    metrics['auc'] = sklearn.metrics.roc_auc_score(y_true, y_score, average='weighted')
    return metrics
