# Supplementary material for: Confounder-aware foundation modeling for accurate phenotype profiling in cell imaging
Source: Npj Imaging. 2025 Oct 22;3:52. doi: 10.1038/s44303-025-00116-9 (PMC12546604; doi:10.1038/s44303-025-00116-9)
Supplement: Supplementary file 3 — DMJUMP [file 44303_2025_116_MOESM3_ESM.zip › DMJUMP/src/dmjump/subprofile_analysis/read_profiles.py]

import pandas as pd
import json
from concurrent.futures import ThreadPoolExecutor
from functools import lru_cache
from tqdm import tqdm

@lru_cache(maxsize=None)
def load_df_from_csvs(path_csvs_tuple):
    path_csvs = dict(path_csvs_tuple)
    dfs = []
    for name, path in path_csvs.items():
        df = pd.read_csv(path)
        df = df.dropna(axis=1, how='all')
        df = filter_df_for_floats(df)
        df.columns = [name + '_' + col for col in df.columns]
        dfs.append(df)
    full_df = pd.concat(dfs, axis=1)
    return full_df

def get_csvs_dict(path_dir_csvs):
    path_csvs_total = list(path_dir_csvs.glob('*.csv'))
    files_to_load = ['Cells.csv', 'Cytoplasm.csv', 'Nuclei.csv']
    path_csvs = {}
    for p in path_csvs_total:
        for f in files_to_load:
            if f in str(p.name):
                name = f.split('.')[0]
                path_csvs[name] = p
    return path_csvs

def filter_df_for_floats(df):
    cols_numeric = df._get_numeric_data().columns
    cols_float = [col for col in cols_numeric if df[col].iloc[0].dtype == 'float64']
    return df[cols_float]

def get_df_features_median_across_cell_metadata(dir_experiments):
    dirs_experiments = [x for x in dir_experiments.iterdir() if x.is_dir()]
    dirs_experiments = sorted(dirs_experiments, key=lambda x: int(x.stem.split('sample_seed')[1]))
    dfs_image = []
    name_mapping = {}
    
    def process_experiment(idx, dir_experiment):
        name_mapping[idx] = dir_experiment.stem
        csvs_dict = get_csvs_dict(dir_experiment)
        df_image = load_df_from_csvs(tuple(csvs_dict.items()))
        return df_image.median()
        
    with ThreadPoolExecutor(32) as executor:
        results = list(tqdm(executor.map(lambda idx_dir: process_experiment(*idx_dir), enumerate(dirs_experiments)), total=len(dirs_experiments), desc="Processing Experiments"))
    
    dfs_image = [result for result in results if result is not None]
    df_features_median_across_cell = pd.concat(dfs_image, axis=1).T

    samples_info = []
    for idx, name in name_mapping.items():
        seed = name.split('_')[-1]
        path_json = dir_experiments / f'sample_meta_{seed}.json'
        with open(path_json, 'r') as f:
            model_inputs = json.load(f)
        if 'row' in model_inputs:
            row = model_inputs.pop('row')
            model_inputs.update(row)
        samples_info.append(model_inputs)
    samples_info_df = pd.DataFrame(samples_info)
    samples_info_df.columns = ['Metadata_' + col for col in samples_info_df.columns]

    df_features_median_across_cell_tomerge = df_features_median_across_cell.reset_index()
    samples_info_df_tomerge = samples_info_df.reset_index()
    df_features_median_across_cell_metadata = df_features_median_across_cell_tomerge.merge(samples_info_df_tomerge, on='index')
    df_features_median_across_cell_metadata = df_features_median_across_cell_metadata.drop(columns=['index'])
    return df_features_median_across_cell_metadata
