# Supplementary material for: Confounder-aware foundation modeling for accurate phenotype profiling in cell imaging
Source: Npj Imaging. 2025 Oct 22;3:52. doi: 10.1038/s44303-025-00116-9 (PMC12546604; doi:10.1038/s44303-025-00116-9)
Supplement: Supplementary file 3 — DMJUMP [file 44303_2025_116_MOESM3_ESM.zip › DMJUMP/src/dmjump/subprofile_analysis/run_biosimilarity_from_profiles.py]

import pandas as pd
from pathlib import Path
import numpy as np
import fire
from pycytominer import annotate, normalize, feature_select, consensus
from src.dmjump.subprofile_analysis.read_profiles import get_df_features_median_across_cell_metadata
from src.dmjump.subprofile_analysis.centroid_classification import get_unique_targets_with_centroids, get_target_targets, get_target_centroids, get_similarity_matrix_targets, get_moa_targets, get_moa_biosimilarity
from src.dmjump.subprofile_analysis.multilabel_metrics import get_multilabel_metrics
import warnings
warnings.filterwarnings("ignore")
compression_options= {"method": "gzip", "mtime": 1}

def get_selected_features(df_features_median_across_cell_metadata_partition, use_eps=False):
    
    feature_select_opts = [
        "variance_threshold",
        "drop_na_columns",
        "correlation_threshold",
        "drop_outliers"
    ]
    if use_eps:
        normalized_df = normalize(
            profiles=df_features_median_across_cell_metadata_partition,
            image_features=False,
            features="infer",
            meta_features="infer",
            method="mad_robustize",
            mad_robustize_epsilon=1.,
        )
    else:
        normalized_df = normalize(
            profiles=df_features_median_across_cell_metadata_partition,
            image_features=False,
            features="infer",
            meta_features="infer",
            method="mad_robustize",
        )
    selected_features = feature_select(
        profiles=normalized_df,
        features="infer",
        samples="all",
        operation=feature_select_opts,
    )
    selected_features = selected_features.query("Metadata_smiles != 'CS(C)=O'").reset_index(drop=True)
    # selected_features = selected_features.dropna(axis=0)
    return selected_features
    

def aggregate_per_compound(df):
    # get the mean of numeric cols in df_filter_jcp_eval.groupby('Metadata_JCP2022') and the first value of non-numeric cols
    numeric_cols = df.select_dtypes(include=[np.number]).columns
    non_numeric_cols = df.select_dtypes(exclude=[np.number]).columns
    agg_dict = {x: 'mean' for x in numeric_cols}
    agg_dict.update({x: 'first' for x in non_numeric_cols})
    df_agg = df.groupby('Metadata_InChIKey').agg(agg_dict).reset_index(drop=True)
    return df_agg

def clean_metadata_cols_and_merge_with_centroids(df_features_median_across_cell_metadata, df_centroids):
    df_centroids.columns = ['Metadata_' + col for col in df_centroids.columns]
    # replace col name starting with Metadata_Metadata by Metadata
    df_features_median_across_cell_metadata.columns = [col.replace('Metadata_Metadata', 'Metadata') for col in df_features_median_across_cell_metadata.columns]
    df_features_median_across_cell_metadata.columns = [col.replace('Metadata_Metadata_Metadata', 'Metadata') for col in df_features_median_across_cell_metadata.columns]
    # drop duplicated columns
    df_features_median_across_cell_metadata = df_features_median_across_cell_metadata.loc[:, ~df_features_median_across_cell_metadata.columns.duplicated()]
    # add extra columns from df_centroids to df_features_median_across_cell_metadata using  Metadata_InChIKey
    extra_columns = df_centroids.columns.difference(df_features_median_across_cell_metadata.columns).to_list() + ['Metadata_InChIKey']
    df_features_median_across_cell_metadata = df_features_median_across_cell_metadata.merge(df_centroids[extra_columns], on='Metadata_InChIKey', how='left')
    return df_features_median_across_cell_metadata
    
def run_metrics_from_profiles(path_centroids : str,
                              dir_experiments : str,
                              task : str = 'target'):
    assert task in ['moa', 'target']
    path_centroids = Path(path_centroids)
    dir_experiments = Path(dir_experiments)
    df_centroids = pd.read_csv(path_centroids)
    path_df_median = dir_experiments / 'df_features_median_across_cell_metadata.csv'
    print(f'Analyzing {path_df_median.stem}')
    
    if path_df_median.exists():
        df_features_median_across_cell_metadata = pd.read_csv(path_df_median)
    else:
        df_features_median_across_cell_metadata = get_df_features_median_across_cell_metadata(dir_experiments)
        df_features_median_across_cell_metadata.to_csv(path_df_median, index=False)
    
    df_features_median_across_cell_metadata = clean_metadata_cols_and_merge_with_centroids(df_features_median_across_cell_metadata, df_centroids)
    df_features_median_across_cell_metadata_partition = aggregate_per_compound(df_features_median_across_cell_metadata)
    
    features_selected = get_selected_features(df_features_median_across_cell_metadata_partition, 
                                            use_eps=True)
    
    print(f' Shape of selected features is csv {features_selected.shape}')
    
    features_selected = get_selected_features(df_features_median_across_cell_metadata_partition, 
                                              use_eps=True)
    
    
    # get the columns that have the format Metadata_is_centroid_i for cross validation
    if task == 'target':
        centroid_cols = features_selected.columns[features_selected.columns.str.contains('Metadata_is_centroid_target_\d')]
    else:
        centroid_cols = features_selected.columns[features_selected.columns.str.contains('Metadata_is_centroid_\d')]
    print(f'Number of folds {len(centroid_cols)}')
    
    results = []
    results_test = []
    for fold, centroid_col in enumerate(centroid_cols):
        if task == 'target':
            nb_target_per_centroid = 7
            unique_targets_with_centroids = get_unique_targets_with_centroids(features_selected, nb_target_per_centroid, centroid_col)
            target_matrix = get_target_targets(features_selected, unique_targets_with_centroids, centroid_col)
            df_centroids = get_target_centroids(features_selected, unique_targets_with_centroids, centroid_col)
            similarity_matrix_df = get_similarity_matrix_targets(features_selected, df_centroids, centroid_col)
        else:
            target_matrix = get_moa_targets(features_selected, centroid_col)
            similarity_matrix_df = get_moa_biosimilarity(features_selected, centroid_col)
        print(f'Analyzing fold {fold} for task {task} with {target_matrix.shape[1]} targets for {target_matrix.shape[0]} samples')    
        similarity_matrix = similarity_matrix_df.to_numpy()
        # save similarity AND target matrix to a csv
        similarity_matrix_df.to_csv(dir_experiments / f'similarity_matrix_{task}_fold{fold}.csv', index=False)
        # find NaN rows in similarity_matrix
        pd.DataFrame(target_matrix).to_csv(dir_experiments / f'target_matrix_{task}_fold{fold}.csv', index=False)
        
        in_train = features_selected.loc[similarity_matrix_df.index]['Metadata_in_train_data']
        # print(f'Target sum row {target_matrix.sum(0)} and sum col {target_matrix.sum(1)}')
        y_true, y_score = target_matrix, (similarity_matrix + 1) /2
        # in train metrics
        #y_true_train, y_score_train = y_true[in_train], y_score[in_train]
        y_true_train, y_score_train = y_true, y_score

        metrics = get_multilabel_metrics(y_true_train, y_score_train)
        metrics['features_idx'] = y_true.shape[1]
        metrics['fold'] = fold
        metrics['compound_name'] = features_selected[features_selected[centroid_col] == False].Metadata_JCP2022.values.tolist()
        metrics['task_name'] = similarity_matrix_df.columns.tolist()
        results.append(metrics)
        
        # in test metrics
        y_true_test, y_score_test = y_true[(~in_train).to_list()], y_score[(~in_train).to_list()]
        metrics_test = get_multilabel_metrics(y_true_test, y_score_test)
        metrics_test['features_idx'] = y_true.shape[1]
        metrics_test['fold'] = fold
        metrics_test['compound_name'] = features_selected[(features_selected[centroid_col] == False) & (~in_train)].Metadata_JCP2022.values.tolist()
        metrics_test['task_name'] = similarity_matrix_df.columns.tolist()
        results_test.append(metrics_test)
        
    # save results csv
    pd.DataFrame(results).to_csv(dir_experiments / f'results_{task}_metrics.csv', index=False)
    pd.DataFrame(results_test).to_csv(dir_experiments / f'results_{task}_metrics_test.csv', index=False)
    
if __name__ == '__main__':
    fire.Fire(run_metrics_from_profiles)
