# Supplementary material for: Confounder-aware foundation modeling for accurate phenotype profiling in cell imaging
Source: Npj Imaging. 2025 Oct 22;3:52. doi: 10.1038/s44303-025-00116-9 (PMC12546604; doi:10.1038/s44303-025-00116-9)
Supplement: Supplementary file 4 — Supplementary Data 1 [file 44303_2025_116_MOESM4_ESM.zip]

Archive with 3 entries (1 files):
- Supplementary Data 1/
- Supplementary Data 1/Supplementary Data 1/
- Supplementary Data 1/Supplementary Data 1/ANOVA_Tests.xls
