# Supplementary material for: Confounder-aware foundation modeling for accurate phenotype profiling in cell imaging
Source: Npj Imaging. 2025 Oct 22;3:52. doi: 10.1038/s44303-025-00116-9 (PMC12546604; doi:10.1038/s44303-025-00116-9)
Supplement: Supplementary file 4 — Supplementary Data 1 [file 44303_2025_116_MOESM4_ESM.zip › Supplementary Data 1/Supplementary Data 1/ANOVA_Tests.xls]

## Sheet: MOA_MAP
group1	group 2	meandiff	p-adj	lower	upper	Reject Null		Seen compounds
-----------------------------	------------------------------	---------	-------	--------	-------	-------
Real	Real - Batch Correction	0.0074	0.0792	-0.0005	0.0152	FALSE
Real	Synthetic - C-aware - 50k	0.0154	0.0011*	0.0075	0.0232	TRUE
Real	Synthetic - C-aware - 5k	0.0087	0.0218*	0.0008	0.0166	TRUE
Real	Synthetic - non C-aware - 50k	0.0142	0.0099*	0.0063	0.0221	TRUE
Real	Synthetic - non C-aware - 5k	0.0125	0.0098*	0.0046	0.0203	TRUE
Real - Batch Correction	Synthetic - C-aware - 50k	0.008	0.0432*	0.0002	0.0159	TRUE
Real - Batch Correction	Synthetic - C-aware - 5k	0.0013	0.9234	-0.0065	0.0092	FALSE
Real - Batch Correction	Synthetic - non C-aware - 50k	0.0068	0.1222	-0.001	0.0147	FALSE
Real - Batch Correction	Synthetic - non C-aware - 5k	0.0051	0.4019	-0.0027	0.013	FALSE
Synthetic - C-aware - 50k	Synthetic - C-aware - 5k	-0.0067	0.1402	-0.0145	0.0012	FALSE
Synthetic - C-aware - 50k	Synthetic - non C-aware - 50k	-0.0012	0.9156	-0.009	0.0067	FALSE
Synthetic - C-aware - 50k	Synthetic - non C-aware - 5k	-0.0029	0.8755	-0.0108	0.005	FALSE
Synthetic - C-aware - 5k	Synthetic - non C-aware - 50k	0.0055	0.3204	-0.0024	0.0134	FALSE
Synthetic - C-aware - 5k	Synthetic - non C-aware - 5k	0.0038	0.6932	-0.0041	0.0116	FALSE
Synthetic - non C-aware - 50k	Synthetic - non C-aware - 5k	-0.0017	0.8967	-0.0096	0.0061	FALSE
group1	group 2	meandiff	p-adj	lower	upper	Reject Null		Unseen compounds
--------------------------------------	---------------------------------------	---------	-------	--------	-------	-------
Unseen - Real	Unseen - Real - Batch Correction	0.0077	0.6781	-0.0081	0.0235	FALSE
Unseen - Real	Unseen - Synthetic - C-aware - 50k	0.0171	0.0262*	0.0013	0.0329	TRUE
Unseen - Real	Unseen - Synthetic - C-aware - 5k	0.0108	0.3437	-0.005	0.0266	FALSE
Unseen - Real	Unseen - Synthetic - non C-aware - 50k	0.021	0.0033*	0.0052	0.0368	TRUE
Unseen - Real	Unseen - Synthetic - non C-aware - 5k	0.023	0.0098*	0.0072	0.0388	TRUE
Unseen - Real - Batch Correction	Unseen - Synthetic - C-aware - 50k	0.0094	0.4974	-0.0064	0.0252	FALSE
Unseen - Real - Batch Correction	Unseen - Synthetic - C-aware - 5k	0.0031	0.8762	-0.0127	0.0189	FALSE
Unseen - Real - Batch Correction	Unseen - Synthetic - non C-aware - 50k	0.0132	0.1494	-0.0026	0.0291	FALSE
Unseen - Real - Batch Correction	Unseen - Synthetic - non C-aware - 5k	0.0152	0.0647	-0.0006	0.0311	FALSE
Unseen - Synthetic - C-aware - 50k	Unseen - Synthetic - C-aware - 5k	-0.0063	0.8243	-0.0221	0.0095	FALSE
Unseen - Synthetic - C-aware - 50k	Unseen - Synthetic - non C-aware - 50k	0.0038	0.9387	-0.012	0.0196	FALSE
Unseen - Synthetic - C-aware - 50k	Unseen - Synthetic - non C-aware - 5k	0.0058	0.8778	-0.01	0.0216	FALSE
Unseen - Synthetic - C-aware - 5k	Unseen - Synthetic - non C-aware - 50k	0.0101	0.4177	-0.0057	0.0259	FALSE
Unseen - Synthetic - C-aware - 5k	Unseen - Synthetic - non C-aware - 5k	0.0121	0.2246	-0.0037	0.0279	FALSE
Unseen - Synthetic - non C-aware - 50k	Unseen - Synthetic - non C-aware - 5k	0.002	0.8798	-0.0138	0.0178	FALSE

## Sheet: MOA_ROC
group1	group 2	meandiff	p-adj	lower	upper	Reject Null		Seen compounds
-----------------------------	------------------------------	---------	-------	--------	--------	-------
Real	Real - Batch Correction	0.0223	0.6415	0.002	0.0426	TRUE
Real	Synthetic - C-aware - 50k	0.0699	0.0097*	0.0496	0.0901	TRUE
Real	Synthetic - C-aware - 5k	0.0385	0.0011*	0.0182	0.0587	TRUE
Real	Synthetic - non C-aware - 50k	0.0761	0.0098*	0.0559	0.0964	TRUE
Real	Synthetic - non C-aware - 5k	0.0474	0.0096*	0.0272	0.0677	TRUE
Real - Batch Correction	Synthetic - C-aware - 50k	0.0476	0.0095*	0.0273	0.0679	TRUE
Real - Batch Correction	Synthetic - C-aware - 5k	0.0162	0.0032*	-0.0041	0.0365	FALSE
Real - Batch Correction	Synthetic - non C-aware - 50k	0.0538	0.0012*	0.0336	0.0741	TRUE
Real - Batch Correction	Synthetic - non C-aware - 5k	0.0252	0.0096*	0.0049	0.0454	TRUE
Synthetic - C-aware - 50k	Synthetic - C-aware - 5k	-0.0314	0.1015	-0.0517	-0.0111	TRUE
Synthetic - C-aware - 50k	Synthetic - non C-aware - 50k	0.0063	0.6933	-0.014	0.0265	FALSE
Synthetic - C-aware - 50k	Synthetic - non C-aware - 5k	-0.0224	0.9349	-0.0427	-0.0022	TRUE
Synthetic - C-aware - 5k	Synthetic - non C-aware - 50k	0.0377	0.0024*	0.0174	0.0579	TRUE
Synthetic - C-aware - 5k	Synthetic - non C-aware - 5k	0.009	0.0923	-0.0113	0.0292	FALSE
Synthetic - non C-aware - 50k	Synthetic - non C-aware - 5k	-0.0287	0.7166	-0.049	-0.0084	TRUE
group1	group 2	meandiff	p-adj	lower	upper	Reject Null		Unseen compounds
--------------------------------------	---------------------------------------	---------	-------	--------	-------	-------
Unseen - Real	Unseen - Real - Batch Correction	0.0141	0.6415	-0.0136	0.0418	FALSE
Unseen - Real	Unseen - Synthetic - C-aware - 50k	0.076	0.0097*	0.0484	0.1037	TRUE
Unseen - Real	Unseen - Synthetic - C-aware - 5k	0.0511	0.0096*	0.0235	0.0788	TRUE
Unseen - Real	Unseen - Synthetic - non C-aware - 50k	0.0893	0.0098*	0.0616	0.117	TRUE
Unseen - Real	Unseen - Synthetic - non C-aware - 5k	0.0764	0.0099*	0.0487	0.1041	TRUE
Unseen - Real - Batch Correction	Unseen - Synthetic - C-aware - 50k	0.0619	0.0097*	0.0342	0.0896	TRUE
Unseen - Real - Batch Correction	Unseen - Synthetic - C-aware - 5k	0.037	0.0032*	0.0093	0.0647	TRUE
Unseen - Real - Batch Correction	Unseen - Synthetic - non C-aware - 50k	0.0752	0.0098*	0.0475	0.1029	TRUE
Unseen - Real - Batch Correction	Unseen - Synthetic - non C-aware - 5k	0.0623	0.0011*	0.0346	0.09	TRUE
Unseen - Synthetic - C-aware - 50k	Unseen - Synthetic - C-aware - 5k	-0.0249	0.1015	-0.0526	0.0028	FALSE
Unseen - Synthetic - C-aware - 50k	Unseen - Synthetic - non C-aware - 50k	0.0133	0.6933	-0.0144	0.041	FALSE
Unseen - Synthetic - C-aware - 50k	Unseen - Synthetic - non C-aware - 5k	0.0004	0.8642	-0.0273	0.0281	FALSE
Unseen - Synthetic - C-aware - 5k	Unseen - Synthetic - non C-aware - 50k	0.0382	0.0023*	0.0105	0.0658	TRUE
Unseen - Synthetic - C-aware - 5k	Unseen - Synthetic - non C-aware - 5k	0.0253	0.0923	-0.0024	0.053	FALSE
Unseen - Synthetic - non C-aware - 50k	Unseen - Synthetic - non C-aware - 5k	-0.0129	0.7166	-0.0406	0.0148	FALSE

## Sheet: Target_MAP
group1	group 2	meandiff	p-adj	lower	upper	Reject Null		Seen compounds
-----------------------------	------------------------------	---------	-------	--------	--------	-------
Real	Real - Batch Correction	0.0018	0.8968	-0.0132	0.0168	FALSE
Real	Synthetic - C-aware - 50k	0.0715	0.0011*	0.0565	0.0865	TRUE
Real	Synthetic - C-aware - 5k	0.0593	0.0098*	0.0443	0.0743	TRUE
Real	Synthetic - non C-aware - 50k	0.0172	0.0161*	0.0022	0.0322	TRUE
Real	Synthetic - non C-aware - 5k	0.0139	0.0823	-0.001	0.0289	FALSE
Real - Batch Correction	Synthetic - C-aware - 50k	0.0697	0.0097*	0.0547	0.0847	TRUE
Real - Batch Correction	Synthetic - C-aware - 5k	0.0575	0.0096*	0.0425	0.0724	TRUE
Real - Batch Correction	Synthetic - non C-aware - 50k	0.0153	0.0424*	0.0003	0.0303	TRUE
Real - Batch Correction	Synthetic - non C-aware - 5k	0.0121	0.1789	-0.0029	0.0271	FALSE
Synthetic - C-aware - 50k	Synthetic - C-aware - 5k	-0.0122	0.1705	-0.0272	0.0028	FALSE
Synthetic - C-aware - 50k	Synthetic - non C-aware - 50k	-0.0544	0.0099*	-0.0694	-0.0394	TRUE
Synthetic - C-aware - 50k	Synthetic - non C-aware - 5k	-0.0576	0.0011*	-0.0726	-0.0426	TRUE
Synthetic - C-aware - 5k	Synthetic - non C-aware - 50k	-0.0421	0.0010*	-0.0571	-0.0271	TRUE
Synthetic - C-aware - 5k	Synthetic - non C-aware - 5k	-0.0453	0.0098*	-0.0603	-0.0303	TRUE
Synthetic - non C-aware - 50k	Synthetic - non C-aware - 5k	-0.0032	0.9312	-0.0182	0.0118	FALSE
group1	group 2	meandiff	p-adj	lower	upper	Reject Null		Unseen compounds
--------------------------------------------------------------------------------------------------------------------
Unseen - Real	Unseen - Real - Batch Correction	0.0004	0.9431	-0.0302	0.0311	FALSE
Unseen - Real	Unseen - Synthetic - C-aware - 50k	0.1682	0.0011*	0.1376	0.1988	TRUE
Unseen - Real	Unseen - Synthetic - C-aware - 5k	0.1213	0.0010*	0.0907	0.1519	TRUE
Unseen - Real	Unseen - Synthetic - non C-aware - 50k	0.0284	0.0831	-0.0022	0.059	FALSE
Unseen - Real	Unseen - Synthetic - non C-aware - 5k	0.0223	0.2753	-0.0083	0.053	FALSE
Unseen - Real - Batch Correction	Unseen - Synthetic - C-aware - 50k	0.1677	0.0099*	0.1371	0.1983	TRUE
Unseen - Real - Batch Correction	Unseen - Synthetic - C-aware - 5k	0.1208	0.0098*	0.0902	0.1515	TRUE
Unseen - Real - Batch Correction	Unseen - Synthetic - non C-aware - 50k	0.028	0.0914	-0.0026	0.0586	FALSE
Unseen - Real - Batch Correction	Unseen - Synthetic - non C-aware - 5k	0.0219	0.2962	-0.0087	0.0525	FALSE
Unseen - Synthetic - C-aware - 50k	Unseen - Synthetic - C-aware - 5k	-0.0469	0.0012*	-0.0775	-0.0163	TRUE
Unseen - Synthetic - C-aware - 50k	Unseen - Synthetic - non C-aware - 50k	-0.1397	0.0011*	-0.1704	-0.1091	TRUE
Unseen - Synthetic - C-aware - 50k	Unseen - Synthetic - non C-aware - 5k	-0.1458	0.0010*	-0.1765	-0.1152	TRUE
Unseen - Synthetic - C-aware - 5k	Unseen - Synthetic - non C-aware - 50k	-0.0929	0.0098*	-0.1235	-0.0622	TRUE
Unseen - Synthetic - C-aware - 5k	Unseen - Synthetic - non C-aware - 5k	-0.0989	0.0097*	-0.1296	-0.0683	TRUE
Unseen - Synthetic - non C-aware - 50k	Unseen - Synthetic - non C-aware - 5k	-0.0061	0.8976	-0.0367	0.0245	FALSE

## Sheet: Target_ROC
group1	group2	meandiff	p-adj	lower	upper	reject		Seen compounds
-----------------------------	------------------------------	---------	-------	--------	--------	-------
Real	Real - Batch Correction	-0.0115	0.8806	-0.0427	0.0198	FALSE
Real	Synthetic - C-aware - 50k	0.2899	0.0098*	0.2587	0.3212	TRUE
Real	Synthetic - C-aware - 5k	0.249	0.0099*	0.2177	0.2803	TRUE
Real	Synthetic - non C-aware - 50k	0.2115	0.0096*	0.1802	0.2428	TRUE
Real	Synthetic - non C-aware - 5k	0.1604	0.0096*	0.1291	0.1917	TRUE
Real - Batch Correction	Synthetic - C-aware - 50k	0.3014	0.0097*	0.2701	0.3327	TRUE
Real - Batch Correction	Synthetic - C-aware - 5k	0.2605	0.0098*	0.2292	0.2918	TRUE
Real - Batch Correction	Synthetic - non C-aware - 50k	0.223	0.0099*	0.1917	0.2543	TRUE
Real - Batch Correction	Synthetic - non C-aware - 5k	0.1719	0.0096*	0.1406	0.2031	TRUE
Synthetic - C-aware - 50k	Synthetic - C-aware - 5k	-0.0409	0.0098*	-0.0722	-0.0096	TRUE
Synthetic - C-aware - 50k	Synthetic - non C-aware - 50k	-0.0784	0.0097*	-0.1097	-0.0471	TRUE
Synthetic - C-aware - 50k	Synthetic - non C-aware - 5k	-0.1295	0.0099*	-0.1608	-0.0983	TRUE
Synthetic - C-aware - 5k	Synthetic - non C-aware - 50k	-0.0375	0.0098*	-0.0688	-0.0062	TRUE
Synthetic - C-aware - 5k	Synthetic - non C-aware - 5k	-0.0886	0.0099*	-0.1199	-0.0573	TRUE
Synthetic - non C-aware - 50k	Synthetic - non C-aware - 5k	-0.0511	0.0096*	-0.0824	-0.0198	TRUE
group1	group2	meandiff	p-adj	lower	upper	reject		Unseen compounds
--------------------------------------	---------------------------------------	---------	------	--------	--------	-------
Unseen - Real	Unseen - Real - Batch Correction	-0.0373	0.0098*	-0.0627	-0.0119	TRUE
Unseen - Real	Unseen - Synthetic - C-aware - 50k	0.2752	0.0099*	0.2498	0.3006	TRUE
Unseen - Real	Unseen - Synthetic - C-aware - 5k	0.1939	0.0011*	0.1685	0.2192	TRUE
Unseen - Real	Unseen - Synthetic - non C-aware - 50k	0.1448	0.0012*	0.1194	0.1701	TRUE
Unseen - Real	Unseen - Synthetic - non C-aware - 5k	0.0898	0.0010*	0.0645	0.1152	TRUE
Unseen - Real - Batch Correction	Unseen - Synthetic - C-aware - 50k	0.3125	0.0010*	0.2872	0.3379	TRUE
Unseen - Real - Batch Correction	Unseen - Synthetic - C-aware - 5k	0.2312	0.0098*	0.2058	0.2566	TRUE
Unseen - Real - Batch Correction	Unseen - Synthetic - non C-aware - 50k	0.1821	0.0097*	0.1567	0.2075	TRUE
Unseen - Real - Batch Correction	Unseen - Synthetic - non C-aware - 5k	0.1272	0.0098*	0.1018	0.1525	TRUE
Unseen - Synthetic - C-aware - 50k	Unseen - Synthetic - C-aware - 5k	-0.0814	0.0099*	-0.1067	-0.056	TRUE
Unseen - Synthetic - C-aware - 50k	Unseen - Synthetic - non C-aware - 50k	-0.1304	0.0097*	-0.1558	-0.1051	TRUE
Unseen - Synthetic - C-aware - 50k	Unseen - Synthetic - non C-aware - 5k	-0.1854	0.0098*	-0.2108	-0.16	TRUE
Unseen - Synthetic - C-aware - 5k	Unseen - Synthetic - non C-aware - 50k	-0.0491	0.0099*	-0.0745	-0.0237	TRUE
Unseen - Synthetic - C-aware - 5k	Unseen - Synthetic - non C-aware - 5k	-0.104	0.0098*	-0.1294	-0.0786	TRUE
Unseen - Synthetic - non C-aware - 50k	Unseen - Synthetic - non C-aware - 5k	-0.0549	0.0096*	-0.0803	-0.0296	TRUE
