# Supplementary material for: Confounder-aware foundation modeling for accurate phenotype profiling in cell imaging
Source: Npj Imaging. 2025 Oct 22;3:52. doi: 10.1038/s44303-025-00116-9 (PMC12546604; doi:10.1038/s44303-025-00116-9)
Supplement: Supplementary file 5 — UMAP_metrics [file 44303_2025_116_MOESM5_ESM.zip]

Archive with 2 entries (1 files):
- UMAP_metrics/
- UMAP_metrics/CPJUMP_UMAP_metrics6.ipynb
