# Supplementary material for: Confounder-aware foundation modeling for accurate phenotype profiling in cell imaging
Source: Npj Imaging. 2025 Oct 22;3:52. doi: 10.1038/s44303-025-00116-9 (PMC12546604; doi:10.1038/s44303-025-00116-9)
Supplement: Supplementary file 5 — UMAP_metrics [file 44303_2025_116_MOESM5_ESM.zip › UMAP_metrics/CPJUMP_UMAP_metrics6.ipynb]

# %% [code]
#Python notebook to generate the results for the UMAP metrics

# %% [code]
#Create environment with: python3 -m venv paper_batch_correction
#Activate it with: source paper_batch_correction/bin/activate

# %% [code]
import pandas as pd
import numpy as np
import umap
from sklearn.metrics import silhouette_score
import matplotlib.pyplot as plt
import seaborn as sns
import hdbscan

# %% [code]
def hdbscan_clustering_after_UMAP(embedding):
    
    labels = hdbscan.HDBSCAN(
        min_samples=50,
        min_cluster_size=2,
        ).fit_predict(embedding)
    
    return labels
    
def silhouette_score_computations(embedding, labels):
    mask = labels!= -1
    score = silhouette_score(embedding[mask], labels[mask])
    return score

def plot_figure4_row1(embedding, special_compounds, palette, markers, seed, title):
    
    fig, ax = plt.subplots(figsize=(6, 6))

    # Plot "Other" points first (background)
    other = embedding[embedding["custom_color"] == "Other"]
    ax.scatter(
        other["UMAP1"],
        other["UMAP2"],
        c=palette["Other"],
        marker=markers["Other"],
        s=other["marker_size"],
        alpha=0.5,
        edgecolor='white',
        linewidths=0.3, 
        label="Other"
    )

    for compound in special_compounds:
        subset = embedding[embedding["custom_color"] == compound]
        ax.scatter(
            subset["UMAP1"],
            subset["UMAP2"],
            c=palette[compound],
            marker=markers[compound],
            s=subset["marker_size"],
            alpha=1,
            edgecolor='white',
            linewidths=0.3, 
            label=compound
        )

    ax.set_title(f'{title}_{seed}_seed', fontsize=12)
    ax.set_aspect('equal', 'datalim')
    ax.set_xticks([])
    ax.set_yticks([])
    ax.legend([], [], frameon=False)  # Remove legend
    ax.set_xlabel("UMAP1")
    ax.set_ylabel("UMAP2")
    plt.show()

    fig.savefig(f'/Users/CHRISA47/Projects/CellPaintingImageAnalysis/Revisions/Figures_clean_row1/{title}_{seed}_seed.png', dpi=300, bbox_inches='tight')

def plot_figure4_row2(embedding, seed, title):
    
    import pdb
    pdb.set_trace()
    fig = sns.scatterplot(
        x="UMAP1",
        y="UMAP2",
        hue="Metadata_Batch",
        palette='muted',
        data=embedding,
    )

    plt.title(f'{title}_{seed}_seed', fontsize=12)
    plt.gca().set_aspect('equal', 'datalim')
    handles, labels = plt.gca().get_legend_handles_labels()

    plt.legend([],[], frameon=False)  # Remove legend
    plt.xticks([])                   # Remove x-axis numbers
    plt.yticks([])                   # Remove y-axis numbers
    ax.set_xlabel("UMAP1")
    ax.set_ylabel("UMAP2")

    plt.show()

    fig.savefig(f'/Users/CHRISA47/Projects/CellPaintingImageAnalysis/Revisions/Figures_clean_row2/{title}_{seed}_seed.png', dpi=300, bbox_inches='tight')


special_compounds = ["Ciproxifan", "Bilastine", "Erlotinib"]

id_to_color = {
    "BRD-K01767299-050-03-9": "Ciproxifan",
    "BRD-K51937257-001-01-4": "Bilastine",
    "BRD-K70401845-001-15-7": "Erlotinib"
}

palette_list = sns.color_palette("muted", n_colors=4)

palette = {
    "Other": "#0072b0", #blue
    "Ciproxifan": "#009c73", #green
    "Bilastine": "#de8f04", #yellow
    "Erlotinib": "#d45c00" #orange
}

markers = {
    "Other": "o",        # circle
    "Ciproxifan": "s",   # square
    "Bilastine": "X",    # X (filled)
    "Erlotinib": "P"     # Plus (filled)
}

# %% [code]
seeds = [42, 1025, 2, 164211, 901234]
category_profiles = ['real_profiles_features', 'synthetic_causal_profiles_features', 'synthetic_noncausal_profiles_features', 'harmony_no_feature_reduction_features']
df_list = ['df_real', 'df_synthetic_causal', 'df_synthetic_noncausal', 'df_harmony_no_feature_reduction']
title_list = ['Real', 'Confounder-aware FM', 'Non-confounder-aware FM', 'Harmony']

# %% [code]


df_real = pd.read_csv('real_profiles_gt.csv')
df_synthetic_causal = pd.read_csv('synthetic_causal_profiles_gt.csv')
df_synthetic_noncausal = pd.read_csv('synthetic_noncausal_profiles_gt.csv')
df_harmony_no_feature_reduction = pd.read_csv('batch_corrected_3_real_profiles_gt_no_feature_reduction.csv')

real_profiles_features = df_real.iloc[:, 3:3684]
real_profiles_features = real_profiles_features.replace([np.inf, -np.inf], np.nan)
real_profiles_features = real_profiles_features.apply(lambda x: x.fillna(x.median()), axis=0)

synthetic_causal_profiles_features = df_synthetic_causal.iloc[:,:3011]
synthetic_causal_profiles_features = synthetic_causal_profiles_features.replace([np.inf, -np.inf], np.nan)
synthetic_causal_profiles_features = synthetic_causal_profiles_features.apply(lambda x: x.fillna(x.median()), axis=0)

synthetic_noncausal_profiles_features = df_synthetic_noncausal.iloc[:,:3011]
synthetic_noncausal_profiles_features = synthetic_noncausal_profiles_features.replace([np.inf, -np.inf], np.nan)
synthetic_noncausal_profiles_features = synthetic_noncausal_profiles_features.apply(lambda x: x.fillna(x.median()), axis=0)

harmony_no_feature_reduction_features = df_harmony_no_feature_reduction.iloc[:, 3:3684]

# %% [code]
#Plot Figure 4 a)-d) 
df_diversity = pd.DataFrame(columns=seeds)
for ind, category_profile in enumerate(category_profiles):
    
    diversity_scores_per_category = []
    for seed in seeds:

        print(f"Index: {ind}, Category: {category_profile}, Seed: {seed}")

        reducer = umap.UMAP(random_state=seed)
        if category_profile == 'real_profiles_features' or category_profile == 'harmony_no_feature_reduction_features':
            compound_name_column = 'Metadata_Metadata_broad_id'
            batch_name_column = 'Metadata_Batch'
        else:
            compound_name_column = 'Metadata_broad_id'
            batch_name_column = 'Metadata_Inference_Batch_Idx'

        df_profiles = globals()[category_profile]
        embedding = reducer.fit_transform(df_profiles)
        labels = hdbscan_clustering_after_UMAP(embedding)
        clustered_labels= (labels >= 0)
        embedding_df = pd.DataFrame(embedding, columns=["UMAP1", "UMAP2"])

        embedding_df["group_clustering"] = labels
        df = globals()[df_list[ind]]
        df["cluster_label"] = labels
        embedding_df["group_original"] = df[compound_name_column].map(id_to_color).fillna("Other")
        
        embedding_df["marker_size"] = embedding_df["group_original"].apply(lambda x: 100 if x != "Other" else 10)
        embedding_df["custom_color"] = embedding_df["group_original"].apply(
            lambda x: x if x in special_compounds else "Other"
        )
        embedding_df["custom_marker"] = embedding_df["group_original"].apply(
            lambda x: x if x in special_compounds else "Other"
        )
        
        embedding_df["Metadata_Batch"] = df[batch_name_column].values
        
        n = 25 #Filter the profiles belonging to the top (with respect to the number) 25 batches
        top_batches = embedding_df["Metadata_Batch"].value_counts().index[:n]
        batch_rename = {batch: f"Batch{i+1}" for i, batch in enumerate(top_batches)}
        embedding_df["Batches_label_for_prevalence"] = embedding_df["Metadata_Batch"].apply(
            lambda x: batch_rename[x] if x in batch_rename else "Other"
        )
        df_top25 = embedding_df[embedding_df["Batches_label_for_prevalence"] != "Other"]

        plot_figure4_row1(df_top25, special_compounds, palette, markers, seed, title_list[ind])


        unique_compounds_per_cluster = df.groupby("cluster_label")[compound_name_column].nunique()
        profiles_min_max = (unique_compounds_per_cluster[1:] - unique_compounds_per_cluster[1:].min()) / (unique_compounds_per_cluster[1:].max() - unique_compounds_per_cluster[1:].min())

        print(f'Category: {category_profile}, Seed: {seed}, profiles diversity: {np.var(unique_compounds_per_cluster[1:])} and normalized (min-max): {np.var(profiles_min_max)}')
        diversity_scores_per_category.append(np.var(profiles_min_max))
    
    print(f'Diversity scores for {category_profile}: {diversity_scores_per_category}')
    print(f'category_profiles: {category_profile}, seeds: {seeds}')
    df_diversity = pd.concat([df_diversity, pd.DataFrame([diversity_scores_per_category], columns=seeds, index=[category_profile])])

df_diversity = pd.concat([df_diversity, pd.DataFrame(np.mean(df_diversity, axis=1), columns=['Mean'])], axis=1)
df_diversity = pd.concat([df_diversity, pd.DataFrame(np.std(df_diversity, axis=1), columns=['Std'])], axis=1)


# %% [code]
df_diversity

# %% [code]
#Plot second row: Figure 4 e)-h) 
df_sihlouette_score = pd.DataFrame(columns=seeds)
for ind, category_profile in enumerate(category_profiles):
    
    score_sihlouette_per_category = []
    
    for seed in seeds:

        print(f"Index: {ind}, Category: {category_profile}, Seed: {seed}")

        reducer = umap.UMAP(random_state=seed)
        if category_profile == 'real_profiles_features' or category_profile == 'harmony_no_feature_reduction_features':
            batch_name_column = 'Metadata_Batch'
        else:
            batch_name_column = 'Metadata_Inference_Batch_Idx'

        df_profiles = globals()[category_profile]
        embedding = reducer.fit_transform(df_profiles)
        embedding_df = pd.DataFrame(embedding, columns=["UMAP1", "UMAP2"])
        df = globals()[df_list[ind]]
        embedding_df["Metadata_Batch"] = df[batch_name_column]
        
        n = 25
        top_batches = embedding_df["Metadata_Batch"].value_counts().index[:n]

        # Create mapping: original batch name -> Batch1, Batch2, ..., Batch25
        batch_rename = {batch: f"Batch{i+1}" for i, batch in enumerate(top_batches)}

        embedding_df["Batches_label_for_prevalence"] = embedding_df["Metadata_Batch"].apply(
            lambda x: batch_rename[x] if x in batch_rename else "Other"
        )
        base_palette = sns.color_palette("tab20", n)
        palette = {f"Batch{i+1}": color for i, color in enumerate(base_palette)}

        print(palette)
        # Filter to keep only top 25 batches
        df_top25 = embedding_df[embedding_df["Batches_label_for_prevalence"] != "Other"]


        # plot_figure4_row2(embedding_df, seed, title_list[ind])
        fig, ax = plt.subplots(figsize=(6, 6))
        
        sns.scatterplot(
            x="UMAP1",
            y="UMAP2",
            hue="Batches_label_for_prevalence",
            palette=palette,
            data=df_top25,
            ax=ax,
        )

        plt.title(f'{title_list[ind]}_{seed}_seed', fontsize=12)
        plt.gca().set_aspect('equal', 'datalim')
        handles, labels = plt.gca().get_legend_handles_labels()

        plt.legend([],[], frameon=False)  # Remove legend
        plt.xticks([])                   # Remove x-axis numbers
        plt.yticks([])                   # Remove y-axis numbers
        ax.set_xlabel("UMAP1")
        ax.set_ylabel("UMAP2")

        plt.show()

        fig.savefig(f'/Users/CHRISA47/Projects/CellPaintingImageAnalysis/Revisions/Figures_clean_row2/{title_list[ind]}_{seed}_seed.png', dpi=300, bbox_inches='tight')

        if category_profile == 'synthetic_noncausal_profiles_features':
            score_shilouette = np.nan  # Assign NaN for synthetic non-causal profiles   
        else:
            score_shilouette = silhouette_score(embedding_df[["UMAP1", "UMAP2"]].values, embedding_df['Metadata_Batch'].values)
            
        print(f'Category: {category_profile}, Seed: {seed}, sihlouette score: {score_shilouette}')
        score_sihlouette_per_category.append(score_shilouette)
    
    df_sihlouette_score = pd.concat([df_sihlouette_score, pd.DataFrame([score_sihlouette_per_category], columns=seeds, index=[category_profile])])

# mean_values = df_sihlouette_score.mean(axis=1)
# std_values = df_sihlouette_score.std(axis=1)
# df_sihlouette_score = pd.concat([df_sihlouette_score, pd.DataFrame([mean_values], columns=['Mean'], index=[category_profile])])
# df_sihlouette_score = pd.concat([df_sihlouette_score, pd.DataFrame([std_values], columns=['Std'], index=[category_profile])])

# df_sihlouette_score = pd.concat([df_sihlouette_score, pd.DataFrame(np.mean(df_sihlouette_score, axis=1), columns=['Mean'])], axis=1, skipna=True)
# df_sihlouette_score = pd.concat([df_sihlouette_score, pd.DataFrame(np.std(df_sihlouette_score, axis=1), columns=['Std'])], axis=1, skipna=True)


# %% [code]
fig, ax = plt.subplots(figsize=(6, 6))
        
sns.scatterplot(
    x="UMAP1",
    y="UMAP2",
    hue="Batches_label_for_prevalence",
    palette=palette,
    data=df_top25,
    ax=ax,
)

plt.title(f'{title_list[ind]}_{seed}_seed', fontsize=12)
plt.gca().set_aspect('equal', 'datalim')
handles, labels = plt.gca().get_legend_handles_labels()

# plt.legend([],[], frameon=False)  # Remove legend

ax.legend(
    loc='lower center',
    bbox_to_anchor=(0.5, -1.31),
    title="Batches",
    ncol=8
)

plt.xticks([])                   # Remove x-axis numbers
plt.yticks([])                   # Remove y-axis numbers
ax.set_xlabel("UMAP1")
ax.set_ylabel("UMAP2")

plt.show()

fig.savefig(f'/Users/CHRISA47/Projects/CellPaintingImageAnalysis/Revisions/Figures_clean_row2/Figure_for_label.png', dpi=300, bbox_inches='tight')


# %% [code]
df_sihlouette_score

# %% [code]
print(np.mean([-0.254827,	-0.251395,	-0.249311,	-0.276108,	-0.256672]))
print(np.mean([0.338256,	0.330313,	0.332274,	0.330533,	0.331844]))
print(np.mean([-0.297713,	-0.297399,	-0.269280,	-0.261301,	-0.281799]))

# %% [code]
print(np.std([-0.254827,	-0.251395,	-0.249311,	-0.276108,	-0.256672]))
print(np.std([0.338256,	0.330313,	0.332274,	0.330533,	0.331844]))
print(np.std([-0.297713,	-0.297399,	-0.269280,	-0.261301,	-0.281799]))

# %% [code]
